# Supplementary material for: Crystal structure of lead(II) tartrate: a redetermination
Source: Acta Crystallogr E Crystallogr Commun. 2015 Jan 1;71(Pt 1):82–4. doi: 10.1107/S2056989014027376 (PMC4331892; doi:10.1107/S2056989014027376)
Supplement: Supplementary file 1 [file e-71-00082-sup1.cif]

##############################################################################
#                                                                            #
# This CIF contains the data in a paper accepted for publication in          #
# Acta Crystallographica Section E. It conforms to the requirements of       #
# Notes for Authors for Acta Crystallographica Section E, and has been       #
# peer reviewed under the auspices of the IUCr Commission on Journals.       #
#                                                                            #
# Full details of the Crystallographic Information File format               #
# are given in the paper "The Crystallographic Information File (CIF):       #
# a New Standard Archive File for Crystallography" by S. R. Hall, F. H.      #
# Allen and I. D. Brown [Acta Cryst. (1991), A47, 655-685].                  #
#                                                                            #
# The current version of the core CIF dictionary is obtainable from          #
# ftp://ftp.iucr.org/pub/cif_core.dic.                                       #
#                                                                            #
# Software is freely available for graphical display of the structure(s)     #
# in this CIF. For information consult the CIF software page                 #
# http://www.iucr.org/resources/cif/software.                                #
#                                                                            #
# This file may be used for bona fide research purposes within the           #
# scientific community so long as proper attribution is given to the journal # 
# article from which it was obtained.                                        #
#                                                                            #
##############################################################################
data_I
_database_code_depnum_ccdc_archive 'CCDC 1039408'
_audit_creation_method     SHELXL-97
_chemical_name_systematic
;\
Poly[\m~4~-tartrato-\k^6^<i>O</i>^1^,<i>O</i>^3^:<i>O</i>^1'^:\
<i>O</i>^2^,<i>O</i>^4^:<i>O</i>^4'^-lead]
;
_chemical_name_common     ?
_chemical_formula_moiety     'C4 H4 O6 Pb'
_chemical_formula_sum     'C4 H4 O6 Pb'
_chemical_formula_iupac     '[Pb (C4 H4 O6)]'
_chemical_formula_weight     355.26
_chemical_melting_point     ?
_symmetry_cell_setting     orthorhombic
_symmetry_space_group_name_H-M     'P 21 21 21'
_symmetry_space_group_name_Hall     'P 2ac 2ab'
loop_
    _symmetry_equiv_pos_as_xyz
    'x, y, z'
    '-x+1/2, -y, z+1/2'
    '-x, y+1/2, -z+1/2'
    'x+1/2, -y+1/2, -z'
_cell_length_a     7.9890(2)
_cell_length_b     8.8411(3)
_cell_length_c     8.3434(2)
_cell_angle_alpha     90.00
_cell_angle_beta     90.00
_cell_angle_gamma     90.00
_cell_volume     589.31(3)
_cell_formula_units_Z     4
_cell_measurement_reflns_used     9854
_cell_measurement_theta_min     3.437
_cell_measurement_theta_max     40.907
_cell_measurement_temperature     296(2)
_exptl_crystal_description     block
_exptl_crystal_colour     colourless
_exptl_crystal_size_max     0.15
_exptl_crystal_size_mid     0.15
_exptl_crystal_size_min     0.09
_exptl_crystal_density_diffrn     4.004
_exptl_crystal_density_meas     ?
_exptl_crystal_density_method     'not measured'
_exptl_crystal_F_000     632
_exptl_absorpt_coefficient_mu     28.605
_exptl_absorpt_correction_type     multi-scan
_exptl_absorpt_process_details
;
(<i>SADABS</i>; Bruker, 2013)
;
_exptl_absorpt_correction_T_min     0.0993
_exptl_absorpt_correction_T_max     0.1828
_exptl_special_details     ?
_diffrn_ambient_temperature     296(2)
_diffrn_radiation_type     MoK\a
_diffrn_radiation_wavelength     0.71073
_diffrn_radiation_source     'fine-focus sealed tube'
_diffrn_radiation_monochromator     graphite
_diffrn_measurement_device_type     'Bruker APEXII CCD'
_diffrn_measurement_method     '\w- and \f-scans'
_diffrn_detector_area_resol_mean     ?
_diffrn_reflns_number     81742
_diffrn_reflns_av_R_equivalents     0.0456
_diffrn_reflns_av_sigmaI/netI     0.0180
_diffrn_reflns_theta_min     3.36
_diffrn_reflns_theta_max     43.66
_diffrn_reflns_theta_full     43.66
_diffrn_measured_fraction_theta_max     0.999
_diffrn_measured_fraction_theta_full     0.999
_diffrn_reflns_limit_h_min     -15
_diffrn_reflns_limit_h_max     15
_diffrn_reflns_limit_k_min     -17
_diffrn_reflns_limit_k_max     17
_diffrn_reflns_limit_l_min     -16
_diffrn_reflns_limit_l_max     16
_diffrn_standards_number     0
_diffrn_standards_interval_count     .
_diffrn_standards_interval_time     .
_diffrn_standards_decay_%     ?
_refine_special_details
;
Refinement of <i>F</i>^2^ against ALL reflections. The weighted <i>R</i>-factor
<i>wR</i> and goodness of fit <i>S</i> are based on <i>F</i>^2^, conventional
<i>R</i>-factors <i>R</i> are based on <i>F</i>, with <i>F</i> set to zero for
negative <i>F</i>^2^. The threshold expression of <i>F</i>^2^ >
\s(<i>F</i>^2^) is used only for calculating <i>R</i>-factors(gt) <i>etc</i>.
and is not relevant to the choice of reflections for refinement.
<i>R</i>-factors based on <i>F</i>^2^ are statistically about twice as large
as those based on <i>F</i>, and <i>R</i>- factors based on ALL data will be
even larger.
;
_reflns_number_total     4512
_reflns_number_gt     3836
_reflns_threshold_expression     >2sigma(I)
_refine_ls_structure_factor_coef     Fsqd
_refine_ls_matrix_type     full
_refine_ls_R_factor_all     0.0309
_refine_ls_R_factor_gt     0.0205
_refine_ls_wR_factor_gt     0.0391
_refine_ls_wR_factor_ref     0.0415
_refine_ls_goodness_of_fit_ref     1.061
_refine_ls_restrained_S_all     1.061
_refine_ls_number_reflns     4512
_refine_ls_number_parameters     108
_refine_ls_number_restraints     2
_refine_ls_hydrogen_treatment     mixed
_refine_ls_weighting_scheme     calc
_refine_ls_weighting_details
         'calc w=1/[\s^2^(Fo^2^)+(0.0155P)^2^+1.1508P] where P=(Fo^2^+2Fc^2^)/3'
_atom_sites_solution_hydrogens     geom
_atom_sites_solution_primary     direct
_atom_sites_solution_secondary     difmap
_refine_ls_shift/su_max     0.007
_refine_ls_shift/su_mean     0.000
_refine_diff_density_max     3.197
_refine_diff_density_min     -2.264
_refine_ls_extinction_method     none
_refine_ls_extinction_coef     ?
_refine_ls_abs_structure_details
;
Flack (1983), 1959 Friedel pairs
;
_refine_ls_abs_structure_Flack     -0.003(7)
loop_
    _atom_type_symbol
    _atom_type_description
    _atom_type_scat_dispersion_real
    _atom_type_scat_dispersion_imag
    _atom_type_scat_source
    'C' 'C' 0.0033 0.0016
                         'International Tables Vol C Tables 4.2.6.8 and 6.1.1.4'
    'H' 'H' 0.0000 0.0000
                         'International Tables Vol C Tables 4.2.6.8 and 6.1.1.4'
    'O' 'O' 0.0106 0.0060
                         'International Tables Vol C Tables 4.2.6.8 and 6.1.1.4'
    'Pb' 'Pb' -3.3944 10.1111
                         'International Tables Vol C Tables 4.2.6.8 and 6.1.1.4'
_computing_data_collection
;
APEX2 (Bruker, 2013)
;
_computing_cell_refinement
;
SAINT-Plus (Bruker, 2013)
;
_computing_data_reduction
;
SAINT-Plus (Bruker, 2013)
;
_computing_structure_solution
;
SHELXS-97 (Sheldrick, 2008)
;
_computing_structure_refinement
;
SHELXL-97 (Sheldrick, 2008)
;
_computing_molecular_graphics
;
ATOMS (Dowty, 2006)
;
_computing_publication_material
;
publCIF (Westrip, 2010)
;
loop_
    _atom_site_type_symbol
    _atom_site_label
    _atom_site_fract_x
    _atom_site_fract_y
    _atom_site_fract_z
    _atom_site_U_iso_or_equiv
    _atom_site_adp_type
    _atom_site_calc_flag
    _atom_site_refinement_flags
    _atom_site_occupancy
    _atom_site_symmetry_multiplicity
    _atom_site_disorder_assembly
    _atom_site_disorder_group
    Pb Pb1 -0.342448(9) 0.001349(17) -0.054104(9) 0.01396(2) Uani d . 1 1 . .
    O O1 -0.0806(2) 0.1027(2) 0.1809(3) 0.0159(3) Uani d . 1 1 . .
    O O2 0.1001(3) 0.1758(3) -0.0066(2) 0.0180(4) Uani d . 1 1 . .
    O O3 0.1564(2) -0.0126(3) 0.3659(2) 0.0147(3) Uani d D 1 1 . .
    O O4 0.2220(2) 0.3195(2) 0.3069(2) 0.0123(3) Uani d D 1 1 . .
    O O5 0.5788(3) 0.0785(3) 0.3132(3) 0.0215(4) Uani d . 1 1 . .
    O O6 0.4746(3) 0.2388(3) 0.4968(3) 0.0244(5) Uani d . 1 1 . .
    C C1 0.0635(3) 0.1138(3) 0.1249(3) 0.0103(3) Uani d . 1 1 . .
    C C2 0.2130(3) 0.0566(3) 0.2235(3) 0.0100(3) Uani d . 1 1 . .
    H H2 0.2764 -0.0171 0.1601 0.012 Uiso calc R 1 1 . .
    C C3 0.3222(3) 0.1966(3) 0.2538(3) 0.0101(3) Uani d . 1 1 . .
    H H3 0.3686 0.2263 0.1497 0.012 Uiso calc R 1 1 . .
    C C4 0.4706(3) 0.1686(3) 0.3642(3) 0.0128(4) Uani d . 1 1 . .
    H H3O 0.224(4) -0.019(6) 0.443(4) 0.029(12) Uiso d D 1 1 . .
    H H4O 0.144(4) 0.288(5) 0.367(4) 0.015(10) Uiso d D 1 1 . .
loop_
    _atom_site_aniso_label
    _atom_site_aniso_U_11
    _atom_site_aniso_U_22
    _atom_site_aniso_U_33
    _atom_site_aniso_U_12
    _atom_site_aniso_U_13
    _atom_site_aniso_U_23
    Pb1 0.01063(3) 0.01446(3) 0.01679(3) 0.00067(7) -0.00006(2) 0.00120(7)
    O1 0.0081(6) 0.0230(9) 0.0167(8) 0.0000(6) -0.0005(6) 0.0032(7)
    O2 0.0155(8) 0.0274(10) 0.0111(7) 0.0026(8) -0.0009(6) 0.0057(7)
    O3 0.0116(5) 0.0192(9) 0.0134(6) 0.0001(8) 0.0009(5) 0.0072(7)
    O4 0.0092(6) 0.0113(7) 0.0165(8) 0.0011(5) 0.0001(6) 0.0004(6)
    O5 0.0100(7) 0.0277(11) 0.0267(11) 0.0073(7) -0.0009(7) -0.0005(8)
    O6 0.0252(10) 0.0242(10) 0.0237(10) 0.0083(9) -0.0156(9) -0.0090(8)
    C1 0.0081(8) 0.0120(8) 0.0108(8) -0.0009(6) -0.0017(6) -0.0006(6)
    C2 0.0081(7) 0.0121(8) 0.0098(8) 0.0003(7) 0.0004(6) 0.0011(6)
    C3 0.0067(8) 0.0129(8) 0.0107(8) 0.0005(6) -0.0001(6) 0.0011(6)
    C4 0.0075(7) 0.0137(9) 0.0172(10) -0.0003(7) -0.0017(7) 0.0003(7)
_geom_special_details
;
All e.s.d.'s (except the e.s.d. in the dihedral angle between two l.s. planes)
are estimated using the full covariance matrix. The cell e.s.d.'s are taken
into account individually in the estimation of e.s.d.'s in distances, angles
and torsion angles; correlations between e.s.d.'s in cell parameters are only
used when they are defined by crystal symmetry. An approximate (isotropic)
treatment of cell e.s.d.'s is used for estimating e.s.d.'s involving l.s.
planes.
;
loop_
    _geom_bond_atom_site_label_1
    _geom_bond_atom_site_label_2
    _geom_bond_site_symmetry_2
    _geom_bond_distance
    _geom_bond_publ_flag
    Pb1 O1 2_454 2.472(2) ?
    Pb1 O5 2_554 2.482(2) ?
    Pb1 O6 3_545 2.594(2) ?
    Pb1 O3 2_454 2.5972(17) ?
    Pb1 O4 4_455 2.6878(19) ?
    Pb1 O4 3_545 2.7866(19) ?
    Pb1 O2 4_455 2.935(2) ?
    Pb1 O1 . 3.004(2) ?
    O1 C1 . 1.246(3) ?
    O2 C1 . 1.261(3) ?
    O3 C2 . 1.411(3) ?
    O3 H3O . 0.843(10) ?
    O4 C3 . 1.420(3) ?
    O4 H4O . 0.845(10) ?
    O5 C4 . 1.250(3) ?
    O6 C4 . 1.270(3) ?
    C1 C2 . 1.536(3) ?
    C2 C3 . 1.535(3) ?
    C2 H2 . 0.9800 ?
    C3 C4 . 1.522(3) ?
    C3 H3 . 0.9800 ?
loop_
    _geom_angle_atom_site_label_1
    _geom_angle_atom_site_label_2
    _geom_angle_atom_site_label_3
    _geom_angle_site_symmetry_1
    _geom_angle_site_symmetry_3
    _geom_angle
    _geom_angle_publ_flag
    O1 Pb1 O5 2_454 2_554 72.93(7) ?
    O1 Pb1 O6 2_454 3_545 74.36(7) ?
    O5 Pb1 O6 2_554 3_545 99.96(9) ?
    O1 Pb1 O3 2_454 2_454 62.88(6) ?
    O5 Pb1 O3 2_554 2_454 135.70(7) ?
    O6 Pb1 O3 3_545 2_454 71.85(8) ?
    O1 Pb1 O4 2_454 4_455 64.23(6) ?
    O5 Pb1 O4 2_554 4_455 69.82(7) ?
    O6 Pb1 O4 3_545 4_455 138.58(7) ?
    O3 Pb1 O4 2_454 4_455 87.75(6) ?
    O1 Pb1 O4 2_454 3_545 122.21(6) ?
    O5 Pb1 O4 2_554 3_545 82.70(7) ?
    O6 Pb1 O4 3_545 3_545 59.20(6) ?
    O3 Pb1 O4 2_454 3_545 123.07(6) ?
    O4 Pb1 O4 4_455 3_545 148.738(15) ?
    O1 Pb1 O2 2_454 4_455 118.51(7) ?
    O5 Pb1 O2 2_554 4_455 119.10(7) ?
    O6 Pb1 O2 3_545 4_455 140.78(8) ?
    O3 Pb1 O2 2_454 4_455 81.74(7) ?
    O4 Pb1 O2 4_455 4_455 65.93(6) ?
    O4 Pb1 O2 3_545 4_455 119.18(6) ?
    O1 Pb1 O1 2_454 . 150.22(4) ?
    O5 Pb1 O1 2_554 . 77.58(7) ?
    O6 Pb1 O1 3_545 . 115.47(6) ?
    O3 Pb1 O1 2_454 . 145.98(6) ?
    O4 Pb1 O1 4_455 . 101.71(6) ?
    O4 Pb1 O1 3_545 . 56.54(5) ?
    O2 Pb1 O1 4_455 . 72.91(6) ?
    C1 O1 Pb1 . 2_455 126.48(16) ?
    C2 O3 Pb1 . 2_455 120.65(14) ?
    C2 O3 H3O . . 118(3) ?
    Pb1 O3 H3O 2_455 . 115(3) ?
    C3 O4 Pb1 . 4 108.28(13) ?
    C3 O4 H4O . . 111(3) ?
    Pb1 O4 H4O 4 . 121(3) ?
    C4 O5 Pb1 . 2 128.07(19) ?
    C4 O6 Pb1 . 3 125.98(18) ?
    O1 C1 O2 . . 125.1(2) ?
    O1 C1 C2 . . 119.4(2) ?
    O2 C1 C2 . . 115.4(2) ?
    O3 C2 C3 . . 113.16(19) ?
    O3 C2 C1 . . 110.14(19) ?
    C3 C2 C1 . . 105.30(18) ?
    O3 C2 H2 . . 109.4 ?
    C3 C2 H2 . . 109.4 ?
    C1 C2 H2 . . 109.4 ?
    O4 C3 C4 . . 111.99(19) ?
    O4 C3 C2 . . 110.38(18) ?
    C4 C3 C2 . . 114.25(19) ?
    O4 C3 H3 . . 106.6 ?
    C4 C3 H3 . . 106.6 ?
    C2 C3 H3 . . 106.6 ?
    O5 C4 O6 . . 126.2(3) ?
    O5 C4 C3 . . 115.9(2) ?
    O6 C4 C3 . . 117.9(2) ?
loop_
    _geom_hbond_atom_site_label_D
    _geom_hbond_atom_site_label_H
    _geom_hbond_atom_site_label_A
    _geom_hbond_site_symmetry_A
    _geom_hbond_distance_DH
    _geom_hbond_distance_HA
    _geom_hbond_distance_DA
    _geom_hbond_angle_DHA
    O3 H3O O2 2 0.843(10) 2.02(4) 2.646(3) 131(5)
    O4 H4O O6 4_456 0.845(10) 1.785(13) 2.618(3) 169(4)
_iucr_refine_instructions_details
;
TITL Pb_tartrate
CELL 0.71073   7.9890   8.8411   8.3434  90.000  90.000  90.000
ZERR    4.00   0.0002   0.0003   0.0002   0.000   0.000   0.000
LATT -1
SYMM 0.5-X, -Y, 0.5+Z
SYMM -X, 0.5+Y, 0.5-Z
SYMM 0.5+X, 0.5-Y, -Z
SFAC C  H  O  Pb
UNIT 16  16  24  4
L.S. 4
BOND
FMAP 2
PLAN 20
bond $H
acta
conn 8 3.1 Pb1
size 0.15 0.15 0.09
htab
DFIX O4 H4O 0.85 0.01
DFIX O3 H3o 0.85 0.01
eqiv $1 -x+1/2, -y, z+1/2
eqiv $2 x-1/2, -y+1/2, -z+1
htab O3 O2_$1
htab O4 O6_$2
htab
TEMP 23
WGHT    0.015500    1.150800
FVAR       0.11581
PB1   4   -0.342448    0.001349   -0.054104    11.00000    0.01063    0.01446 =
         0.01679    0.00120   -0.00006    0.00067
O1    3   -0.080564    0.102705    0.180929    11.00000    0.00814    0.02299 =
         0.01672    0.00316   -0.00053    0.00001
O2    3    0.100134    0.175831   -0.006562    11.00000    0.01553    0.02742 =
         0.01111    0.00571   -0.00095    0.00259
O3    3    0.156372   -0.012560    0.365873    11.00000    0.01158    0.01922 =
         0.01340    0.00723    0.00091    0.00010
O4    3    0.222028    0.319460    0.306909    11.00000    0.00924    0.01126 =
         0.01648    0.00035    0.00009    0.00108
O5    3    0.578767    0.078541    0.313213    11.00000    0.00999    0.02770 =
         0.02669   -0.00047   -0.00094    0.00731
O6    3    0.474619    0.238803    0.496848    11.00000    0.02524    0.02423 =
         0.02369   -0.00902   -0.01557    0.00830
C1    1    0.063549    0.113840    0.124912    11.00000    0.00806    0.01196 =
         0.01083   -0.00057   -0.00170   -0.00092
C2    1    0.213028    0.056583    0.223498    11.00000    0.00815    0.01210 =
         0.00982    0.00115    0.00043    0.00030
AFIX  13
H2    2    0.276375   -0.017135    0.160132    11.00000   -1.20000
AFIX   0
C3    1    0.322162    0.196627    0.253756    11.00000    0.00671    0.01291 =
         0.01069    0.00115   -0.00014    0.00052
AFIX  13
H3    2    0.368581    0.226308    0.149680    11.00000   -1.20000
AFIX   0
C4    1    0.470552    0.168614    0.364154    11.00000    0.00752    0.01370 =
         0.01717    0.00034   -0.00171   -0.00033
H3O   2    0.224486   -0.019020    0.442804    11.00000    0.02955
H4O   2    0.143985    0.288236    0.366627    11.00000    0.01465
HKLF 4
REM  trans in P2(1)2(1)2(1)
REM R1 =  0.0205 for   3836 Fo > 4sig(Fo)  and  0.0309 for all   4512 data
REM    108 parameters refined using      2 restraints
END
WGHT      0.0155      1.1494
REM Highest difference peak  3.197,  deepest hole -2.264,  1-sigma level  0.217
Q1    1  -0.3355  0.0032  0.0164  11.00000  0.05    3.20
Q2    1  -0.3153 -0.0394 -0.0806  11.00000  0.05    1.01
Q3    1  -0.1630  0.0152  0.2368  11.00000  0.05    0.87
Q4    1  -0.3063  0.0420 -0.0847  11.00000  0.05    0.85
Q5    1  -0.3396  0.0056  0.0876  11.00000  0.05    0.77
Q6    1  -0.4597 -0.0041 -0.0842  11.00000  0.05    0.72
Q7    1   0.6944  0.0536  0.1827  11.00000  0.05    0.69
Q8    1   0.0250 -0.0007  0.2070  11.00000  0.05    0.67
Q9    1   0.2196  0.0022  0.4837  11.00000  0.05    0.66
Q10   1  -0.3528  0.0058 -0.1576  11.00000  0.05    0.65
;
data_general
_journal_date_recd_electronic     2014-12-10
_journal_date_accepted     2014-12-15
_journal_name_full     'Acta Crystallographica, Section E'
_journal_year     2015
_journal_volume     71
_journal_issue      1
_journal_page_first     82
_journal_page_last     84
_journal_paper_category     GM
_journal_paper_doi     10.1107/S2056989014027376
_journal_coeditor_code     SU5041
_publ_contact_author_name     'Matthias Weil'
_publ_contact_author_address
;
Institute for Chemical Technologies and Analytics
Division of Structural Chemistry
Vienna University of Technology
Getreidemarkt 9/164-SC
A-1060 Vienna
Austria
;
_publ_contact_author_email     'mweil@mail.zserv.tuwien.ac.at'
_publ_contact_author_fax     '+43 1 58801 17199'
_publ_contact_author_phone     '+43 1 58801 17122'
_publ_section_title
;
Crystal structure of lead(II) tartrate: a redetermination
;
loop_
    _publ_author_name
    _publ_author_footnote
    _publ_author_address
    'Weil, Matthias' .
;
Institute for Chemical Technologies and Analytics
Division of Structural Chemistry
Vienna University of Technology
Getreidemarkt 9/164-SC
A-1060 Vienna
Austria
;
_publ_section_synopsis
;
The redetermination of the crystal structure of lead tartrate from crystals
grown in a gel medium confirmed the previous powder X-ray diffraction study in
the space group <i>P</i>2~1~2~1~2~1~ with higher precision. Contradictions in
the literature regarding space group and water content could be clarified.
;
