# Supplementary material for: Crystal structure of lead(II) tartrate: a redetermination
Source: Acta Crystallogr E Crystallogr Commun. 2015 Jan 1;71(Pt 1):82–4. doi: 10.1107/S2056989014027376 (PMC4331892; doi:10.1107/S2056989014027376)
Supplement: Supplementary file 2 [file e-71-00082-Isup2.hkl]

# 
# h,k,l, Fc-squared, Fo-squared, sigma(Fo-squared) and status flag 
# 
data_I
_shelx_title ' trans in P2(1)2(1)2(1)' 
_shelx_refln_list_code          4 
_shelx_F_calc_maximum      272.61 
_exptl_crystal_F_000       632.00 
_reflns_d_resolution_high  0.5147 
 
loop_ 
 _symmetry_equiv_pos_as_xyz 
 'x, y, z' 
 '-x+1/2, -y, z+1/2' 
 '-x, y+1/2, -z+1/2' 
 'x+1/2, -y+1/2, -z' 
 
_cell_length_a     7.9890 
_cell_length_b     8.8411 
_cell_length_c     8.3434 
_cell_angle_alpha  90.000 
_cell_angle_beta   90.000 
_cell_angle_gamma  90.000 
 
_shelx_F_squared_multiplier     1.000 
 
loop_ 
 _refln_index_h 
 _refln_index_k 
 _refln_index_l 
 _refln_F_squared_calc 
 _refln_F_squared_meas 
 _refln_F_squared_sigma 
 _refln_observed_status 
   2   0   0     8537.91     8457.00     71.00 o 
   4   0   0    27746.33    28208.83    198.13 o 
   6   0   0    26512.32    27408.88    195.72 o 
   8   0   0      691.45      774.74     23.66 o 
  10   0   0    10214.76    10069.55    116.12 o 
  12   0   0     5706.73     5760.94     90.49 o 
  14   0   0      573.46      580.39     63.07 o 
   1   1   0    46587.34    45636.44    422.95 o 
   2   1   0      137.25      168.03      5.25 o 
   3   1   0     3614.81     3686.19     23.90 o 
   4   1   0       45.11       63.08      6.48 o 
   5   1   0    35439.23    35250.11    179.32 o 
   6   1   0       48.44       67.57      7.67 o 
   7   1   0     7523.65     7944.76     50.85 o 
   8   1   0      676.45      750.64     18.68 o 
   9   1   0     3066.18     3077.15     36.86 o 
  10   1   0        1.42       20.39     17.19 o 
  11   1   0    11125.56    10879.47     92.87 o 
  12   1   0      121.47      149.48     26.66 o 
  13   1   0      608.41      662.41     35.94 o 
  14   1   0        1.11       72.34     41.33 o 
  15   1   0     2093.50     2000.41     65.06 o 
   0   2   0    74314.63    69314.97    985.18 o 
   1   2   0       34.13       61.48      4.68 o 
   2   2   0    16907.72    17627.76     96.10 o 
   3   2   0       50.54       68.02      5.04 o 
   4   2   0    31701.99    31702.07    163.01 o 
   5   2   0      857.85      932.72     16.67 o 
   6   2   0    28469.44    28858.56    147.82 o 
   7   2   0      129.33      148.29     11.03 o 
   8   2   0      259.76      343.70     14.93 o 
   9   2   0       11.75       10.99     14.29 o 
  10   2   0    11390.79    11226.67     88.10 o 
  11   2   0        8.22       19.76     23.11 o 
  12   2   0     5171.50     5130.66     66.20 o 
  13   2   0        2.40        4.65     33.20 o 
  14   2   0      774.73      794.48     47.43 o 
  15   2   0       51.77       81.24     47.46 o 
   1   3   0    38613.31    40552.02    248.28 o 
   2   3   0      472.14      532.79      7.50 o 
   3   3   0     6649.11     6646.76     37.80 o 
   4   3   0       23.16       55.57      5.24 o 
   5   3   0    33679.58    33308.44    178.76 o 
   6   3   0      314.21      310.14      9.96 o 
   7   3   0    10455.81    10671.37     67.47 o 
   8   3   0       40.41       14.62     13.36 o 
   9   3   0     3750.95     3598.99     39.20 o 
  10   3   0        7.53       33.13     19.95 o 
  11   3   0     8631.14     8585.15     80.41 o 
  12   3   0        0.44       -4.27     28.07 o 
  13   3   0      913.54      912.82     43.89 o 
  14   3   0        0.63       99.91     41.23 o 
  15   3   0     1167.03     1136.63     57.75 o 
   0   4   0    58388.79    57707.96    460.03 o 
   1   4   0       12.97       37.57      5.01 o 
   2   4   0    12144.72    12103.78     69.46 o 
   3   4   0        6.20       21.57      4.36 o 
   4   4   0    17431.58    17615.52     98.72 o 
   5   4   0     1092.18     1182.55     15.50 o 
   6   4   0    35301.15    35314.00    197.42 o 
   7   4   0      165.03      164.61     13.21 o 
   8   4   0        4.50       30.68     13.93 o 
   9   4   0       50.41       51.18     17.04 o 
  10   4   0     9720.46     9634.40     78.49 o 
  11   4   0       81.95       63.23     25.04 o 
  12   4   0     3736.04     3757.08     62.11 o 
  13   4   0       12.91       20.30     38.00 o 
  14   4   0      193.70      210.46     49.79 o 
  15   4   0        0.69       66.36     50.64 o 
   1   5   0    25039.83    25782.34    148.97 o 
   2   5   0        1.99        0.24      4.49 o 
   3   5   0       49.41      126.25      7.26 o 
   4   5   0       57.72       63.45      6.10 o 
   5   5   0    25135.33    24825.74    138.21 o 
   6   5   0       22.65       41.76     10.03 o 
   7   5   0     6483.11     6478.91     51.04 o 
   8   5   0       11.73       24.56     15.74 o 
   9   5   0     3686.33     3675.68     41.43 o 
  10   5   0       18.95       32.71     20.33 o 
  11   5   0     7212.66     7282.86     78.74 o 
  12   5   0        0.15       -5.83     30.97 o 
  13   5   0       74.43       62.37     43.14 o 
  14   5   0        2.37       15.37     50.17 o 
   0   6   0    41736.13    41509.69    348.81 o 
   1   6   0      847.61      910.26     16.21 o 
   2   6   0     9887.71     9817.56     62.95 o 
   3   6   0      138.49      141.67      7.70 o 
   4   6   0    13938.05    13854.68     81.69 o 
   5   6   0       15.26       11.42      9.69 o 
   6   6   0    21831.59    21902.06    132.54 o 
   7   6   0        1.87        4.35     14.12 o 
   8   6   0        3.38       14.37     16.92 o 
   9   6   0      331.89      323.50     22.53 o 
  10   6   0     7583.77     7652.48     77.98 o 
  11   6   0       11.13       67.93     31.64 o 
  12   6   0     2829.98     2851.52     75.68 o 
  13   6   0       48.99       46.09     44.79 o 
  14   6   0       79.64      109.54     55.13 o 
   1   7   0    19949.98    20179.61    127.93 o 
   2   7   0      209.65      223.07     10.14 o 
   3   7   0      178.53      220.23     10.39 o 
   4   7   0       43.73       64.79     10.89 o 
   5   7   0    19610.95    19427.11    133.13 o 
   6   7   0        3.41       12.51     15.14 o 
   7   7   0     5626.17     5560.99     56.74 o 
   8   7   0      149.75      138.48     22.17 o 
   9   7   0     2352.57     2384.07     45.94 o 
  10   7   0       17.26       44.40     27.05 o 
  11   7   0     4948.59     4870.54     77.77 o 
  12   7   0        4.86       57.29     40.27 o 
  13   7   0      294.23      284.51     47.90 o 
  14   7   0       43.46      129.35     53.63 o 
   0   8   0    20756.88    20520.05    199.31 o 
   1   8   0       72.13      108.18      9.30 o 
   2   8   0     1979.86     1998.54     29.25 o 
   3   8   0       62.24       85.49     11.58 o 
   4   8   0     9760.97     9633.98     72.87 o 
   5   8   0       26.59       30.05     15.16 o 
   6   8   0    13791.74    13915.14    108.97 o 
   7   8   0       19.73       46.83     20.33 o 
   8   8   0       24.66        7.12     24.25 o 
   9   8   0       90.58       50.07     26.40 o 
  10   8   0     6388.06     6542.39     78.04 o 
  11   8   0        5.83       -4.35     35.86 o 
  12   8   0     2799.79     2846.18     89.92 o 
  13   8   0       36.44      -26.25     46.27 o 
   1   9   0    12494.65    12394.49     96.64 o 
   2   9   0        9.32       24.57     11.91 o 
   3   9   0      635.49      679.59     19.67 o 
   4   9   0      110.62      124.59     16.19 o 
   5   9   0    12157.98    12022.48     99.36 o 
   6   9   0        1.86       22.72     19.62 o 
   7   9   0     2991.53     3036.63     48.40 o 
   8   9   0      107.58      122.34     27.73 o 
   9   9   0     1381.34     1447.27     44.99 o 
  10   9   0      107.62      131.86     33.68 o 
  11   9   0     3200.17     3302.08     70.67 o 
  12   9   0        4.85       21.49     44.62 o 
  13   9   0      358.78      322.62     48.87 o 
   0  10   0    16805.35    16648.48    182.36 o 
   1  10   0        2.19       26.96     13.06 o 
   2  10   0     2394.87     2366.83     33.03 o 
   3  10   0      217.34      245.84     17.70 o 
   4  10   0     7151.57     7085.79     70.71 o 
   5  10   0        2.69       -2.22     19.19 o 
   6  10   0     7543.27     7687.79     86.65 o 
   7  10   0      186.57      196.82     27.41 o 
   8  10   0      138.25       93.09     30.93 o 
   9  10   0       30.87       45.35     32.97 o 
  10  10   0     3678.10     3891.49     75.95 o 
  11  10   0       15.98      -11.55     41.58 o 
  12  10   0     2245.80     2261.53     79.50 o 
   1  11   0     8385.88     8205.56     72.02 o 
   2  11   0        4.70       30.57     16.70 o 
   3  11   0      163.31      185.01     18.95 o 
   4  11   0        6.84        1.92     19.93 o 
   5  11   0     6107.31     5846.18     68.31 o 
   6  11   0        3.24       -0.77     25.99 o 
   7  11   0     1849.08     1863.08     46.73 o 
   8  11   0      145.98      124.09     34.51 o 
   9  11   0      829.95      809.99     47.05 o 
  10  11   0        3.93      -13.93     42.12 o 
  11  11   0     2611.51     2636.71     77.51 o 
   0  12   0     9783.24     9534.72    120.77 o 
   1  12   0        1.55       43.18     17.94 o 
   2  12   0      917.78      947.24     28.43 o 
   3  12   0      402.77      427.11     25.06 o 
   4  12   0     3037.86     2942.23     48.30 o 
   5  12   0      249.03      225.86     27.71 o 
   6  12   0     4698.61     4768.17     79.69 o 
   7  12   0       31.65      -21.49     30.80 o 
   8  12   0        1.80        3.30     37.08 o 
   9  12   0        8.12      -40.25     40.25 o 
  10  12   0     2084.40     2222.47     68.30 o 
  11  12   0        1.42       37.29     49.66 o 
   1  13   0     4353.48     4268.43     56.11 o 
   2  13   0       28.45       48.95     21.77 o 
   3  13   0      258.05      267.87     26.48 o 
   4  13   0       65.55       58.99     25.69 o 
   5  13   0     4472.84     4485.64     67.20 o 
   6  13   0       16.55       27.54     32.14 o 
   7  13   0     1329.58     1411.41     48.11 o 
   8  13   0        3.85      -10.70     38.99 o 
   9  13   0      408.44      405.12     46.07 o 
  10  13   0       28.52      -12.40     46.22 o 
   0  14   0     3465.67     3279.09     86.56 o 
   1  14   0       88.16       75.16     28.71 o 
   2  14   0      828.88      777.66     37.79 o 
   3  14   0       27.45       18.93     30.63 o 
   4  14   0     2068.30     1948.73     56.70 o 
   5  14   0       21.55       -9.03     37.34 o 
   6  14   0     3115.90     3241.54     77.20 o 
   7  14   0        9.74      -25.38     41.60 o 
   8  14   0        8.04       -6.70     48.60 o 
   1  15   0     1925.24     1902.55     60.47 o 
   2  15   0        7.06       28.19     37.58 o 
   3  15   0      189.38      181.94     44.30 o 
   4  15   0        9.63       35.99     44.21 o 
   5  15   0     2052.51     2133.01     78.92 o 
   6  15   0       15.77      -10.29     44.92 o 
   7  15   0      761.82      677.37     54.85 o 
   0  16   0     2969.98     2941.35    106.32 o 
   1  16   0       40.19       63.21     43.08 o 
   2  16   0      525.05      426.68     46.25 o 
   3  16   0      123.62      147.75     44.49 o 
   4  16   0      811.20      777.46     61.77 o 
   5  16   0        1.63        2.00     49.08 o 
   1  17   0     1110.51     1239.41     62.01 o 
   2  17   0       18.21       15.08    137.33 o 
   1   0   1     3986.02     3852.94     40.86 o 
   2   0   1    62508.54    61567.53    326.73 o 
   3   0   1    12637.17    12691.34     66.84 o 
   4   0   1    17000.43    17604.74     92.30 o 
   5   0   1      526.98      584.72     10.35 o 
   6   0   1     2684.70     2627.08     21.85 o 
   7   0   1      935.33      992.28     15.31 o 
   8   0   1    21030.49    21388.38    126.32 o 
   9   0   1      955.31      974.37     23.59 o 
  10   0   1     1811.76     1975.26     40.03 o 
  11   0   1      204.61      188.68     23.94 o 
  12   0   1     2053.44     1991.53     42.03 o 
  13   0   1     1187.01     1229.69     42.11 o 
  14   0   1     3412.76     3475.80    107.88 o 
  15   0   1       89.59      123.89     50.59 o 
 -15   1   1     1279.79     1248.76     57.99 o 
 -14   1   1      492.99      488.47     43.93 o 
 -13   1   1     4818.70     4567.00     70.06 o 
 -12   1   1      227.37      259.70     28.70 o 
 -11   1   1      205.49      244.09     24.54 o 
 -10   1   1      254.46      307.67     21.63 o 
  -9   1   1    12545.69    12804.54     88.13 o 
  -8   1   1     2473.21     2498.58     27.34 o 
  -7   1   1    19743.41    19733.39    112.37 o 
  -6   1   1      521.69      530.49     12.98 o 
  -5   1   1     3529.70     3754.19     25.76 o 
  -4   1   1     3424.60     3451.18     23.62 o 
  -3   1   1    63888.15    62973.61    333.22 o 
  -2   1   1     4682.56     4703.56     29.70 o 
  -1   1   1    13837.56    13820.02     88.50 o 
   0   1   1       65.16      113.83      8.17 o 
   1   1   1    17252.68    17567.58    116.40 o 
   2   1   1     4060.12     4008.73     24.44 o 
   3   1   1    68451.53    68901.68    350.87 o 
   4   1   1     4707.38     4800.55     29.63 o 
   5   1   1     3626.96     3789.07     27.50 o 
   6   1   1      779.22      810.79     13.01 o 
   7   1   1    20962.43    20936.73    112.20 o 
   8   1   1     2334.44     2315.93     27.58 o 
   9   1   1    12049.44    12362.44     90.16 o 
  10   1   1      197.97      227.32     21.42 o 
  11   1   1      143.83      145.57     23.21 o 
  12   1   1      137.84      170.78     27.41 o 
  13   1   1     4734.45     4676.47     71.46 o 
  14   1   1      530.72      571.23     42.79 o 
  15   1   1     1369.28     1271.33     55.71 o 
 -15   2   1      199.38      323.66     50.51 o 
 -14   2   1     2987.67     2807.89     64.03 o 
 -13   2   1      559.75      613.46     42.28 o 
 -12   2   1     3345.55     3285.61     55.74 o 
 -11   2   1        0.09       51.93     22.45 o 
 -10   2   1     2512.12     2658.23     37.49 o 
  -9   2   1     1875.36     1929.25     27.93 o 
  -8   2   1    17848.33    18038.61    107.35 o 
  -7   2   1     3006.04     2995.58     28.54 o 
  -6   2   1     3510.39     3402.73     34.86 o 
  -5   2   1      685.03      708.53     13.11 o 
  -4   2   1    28575.48    29252.54    154.04 o 
  -3   2   1    10352.52    10615.66     59.55 o 
  -2   2   1    36252.95    36228.92    192.43 o 
  -1   2   1     5149.15     5409.63     34.72 o 
   0   2   1     4266.94     4675.91     36.39 o 
   1   2   1     5913.16     6298.00     39.76 o 
   2   2   1    41548.20    42402.81    215.11 o 
   3   2   1     9805.46    10115.85     56.88 o 
   4   2   1    29780.15    30556.15    165.19 o 
   5   2   1      670.48      720.49     12.45 o 
   6   2   1     4073.60     3926.45     27.45 o 
   7   2   1     2700.40     2639.77     25.37 o 
   8   2   1    15895.87    16155.37    102.84 o 
   9   2   1     2111.39     2138.21     39.47 o 
  10   2   1     2403.44     2492.93     41.18 o 
  11   2   1        5.56       37.10     23.33 o 
  12   2   1     2991.50     2915.94     52.05 o 
  13   2   1      481.35      593.43     38.89 o 
  14   2   1     3127.26     3103.10     74.17 o 
  15   2   1      201.95      198.94     45.38 o 
 -15   3   1     1376.15     1285.18     87.48 o 
 -14   3   1      194.32      256.63     40.89 o 
 -13   3   1     4895.44     4797.66     74.97 o 
 -12   3   1      310.19      341.29     30.96 o 
 -11   3   1      182.94      199.30     24.66 o 
 -10   3   1      407.69      434.27     21.98 o 
  -9   3   1    10807.86    11062.02     78.31 o 
  -8   3   1     2204.80     2171.18     27.78 o 
  -7   3   1    13393.52    13403.51     83.75 o 
  -6   3   1     1171.62     1149.00     17.99 o 
  -5   3   1     1544.72     1685.27     19.67 o 
  -4   3   1     1363.08     1397.09     13.80 o 
  -3   3   1    49737.49    49785.92    248.43 o 
  -2   3   1     1250.10     1176.13     11.38 o 
  -1   3   1    34304.44    35660.02    211.04 o 
   0   3   1     1780.31     1955.50     17.33 o 
   1   3   1    32532.71    33795.96    204.04 o 
   2   3   1     2006.46     2021.44     14.34 o 
   3   3   1    53576.86    54285.83    278.02 o 
   4   3   1      950.49      994.70     14.73 o 
   5   3   1     1483.26     1546.31     19.03 o 
   6   3   1     1164.01     1176.34     17.54 o 
   7   3   1    13715.14    13550.23     81.48 o 
   8   3   1     2102.44     2143.38     29.02 o 
   9   3   1    10071.22    10154.75     80.38 o 
  10   3   1      440.64      481.00     26.22 o 
  11   3   1      110.13      151.91     24.83 o 
  12   3   1      319.62      312.67     31.82 o 
  13   3   1     4305.92     4272.70     71.99 o 
  14   3   1      235.91      330.57     43.44 o 
  15   3   1     1510.11     1512.28     61.35 o 
 -15   4   1      221.62      241.27     70.78 o 
 -14   4   1     2928.78     2764.20    116.62 o 
 -13   4   1      467.62      533.71     42.67 o 
 -12   4   1     2005.70     1867.07     46.73 o 
 -11   4   1       24.33       40.29     23.85 o 
 -10   4   1     1981.02     2026.88     34.11 o 
  -9   4   1     1267.18     1338.17     26.21 o 
  -8   4   1    15433.64    15453.28    100.00 o 
  -7   4   1     2452.86     2432.49     29.05 o 
  -6   4   1     2524.24     2383.12     24.40 o 
  -5   4   1      498.25      549.34     10.78 o 
  -4   4   1    17139.62    17507.05     97.00 o 
  -3   4   1     6227.18     6162.51     38.59 o 
  -2   4   1    35967.72    36624.07    212.83 o 
  -1   4   1     1846.77     1852.47     20.66 o 
   0   4   1      900.08     1009.61     15.21 o 
   1   4   1     1608.68     1573.77     16.65 o 
   2   4   1    34857.24    35550.21    188.45 o 
   3   4   1     6266.51     6216.72     36.58 o 
   4   4   1    16485.57    16904.71     88.88 o 
   5   4   1      523.80      569.72     11.55 o 
   6   4   1     3681.44     3557.42     29.83 o 
   7   4   1     2947.94     2948.02     31.32 o 
   8   4   1    15096.70    14885.45    102.12 o 
   9   4   1     1085.27     1135.49     26.59 o 
  10   4   1     1707.69     1761.46     39.72 o 
  11   4   1       35.78       77.61     25.73 o 
  12   4   1     2115.54     2068.47     45.79 o 
  13   4   1      438.66      408.46     41.88 o 
  14   4   1     3858.56     3738.70    137.58 o 
  15   4   1      211.56      319.99     67.31 o 
 -14   5   1      322.58      317.36     50.78 o 
 -13   5   1     4584.47     4466.33     88.36 o 
 -12   5   1      223.92      301.44     36.20 o 
 -11   5   1       85.79       89.09     26.19 o 
 -10   5   1      182.62      173.27     21.72 o 
  -9   5   1    10073.29    10042.73     75.19 o 
  -8   5   1     1402.58     1453.15     26.00 o 
  -7   5   1    10863.43    10919.90     72.46 o 
  -6   5   1      243.54      244.35     11.98 o 
  -5   5   1     1289.02     1381.11     19.95 o 
  -4   5   1     2493.08     2442.04     21.45 o 
  -3   5   1    35482.11    35545.56    201.35 o 
  -2   5   1     6021.88     6153.54     40.32 o 
  -1   5   1    13365.06    13689.20     85.22 o 
   0   5   1       54.49       84.57      5.90 o 
   1   5   1    12707.98    12914.10     82.23 o 
   2   5   1     5194.17     5316.68     35.15 o 
   3   5   1    36739.30    36874.63    196.54 o 
   4   5   1     2401.13     2322.44     18.90 o 
   5   5   1     1083.18     1117.22     16.70 o 
   6   5   1       79.80       64.13     11.09 o 
   7   5   1    10515.00    10552.22     72.79 o 
   8   5   1     1422.24     1412.07     27.85 o 
   9   5   1    10337.54    10368.83     83.94 o 
  10   5   1      233.04      250.93     25.32 o 
  11   5   1       44.78       42.06     26.72 o 
  12   5   1      270.56      254.56     33.16 o 
  13   5   1     4411.61     4449.85    104.22 o 
  14   5   1      322.59      299.17     51.73 o 
 -14   6   1     2722.10     2616.77     85.04 o 
 -13   6   1      658.97      657.29     53.93 o 
 -12   6   1     1471.49     1423.54     55.03 o 
 -11   6   1       46.59       70.07     27.52 o 
 -10   6   1     1932.60     1980.90     41.02 o 
  -9   6   1      784.32      827.58     27.81 o 
  -8   6   1    10700.53    10747.47     84.75 o 
  -7   6   1     1430.23     1412.75     27.59 o 
  -6   6   1     2844.30     2771.12     31.86 o 
  -5   6   1      154.07      179.79     10.97 o 
  -4   6   1    10718.20    10719.55     68.50 o 
  -3   6   1     4679.05     4588.61     34.13 o 
  -2   6   1    28577.47    28758.66    161.29 o 
  -1   6   1     1031.20      993.12     12.81 o 
   0   6   1       97.87      120.24      5.83 o 
   1   6   1     1217.07     1227.54     13.36 o 
   2   6   1    27663.43    27656.81    159.99 o 
   3   6   1     4768.16     4715.72     32.02 o 
   4   6   1    10426.45    10465.91     65.12 o 
   5   6   1       99.62      125.88     10.41 o 
   6   6   1     2474.77     2375.19     29.10 o 
   7   6   1     1271.98     1250.26     25.76 o 
   8   6   1    10560.76    10549.22     84.99 o 
   9   6   1      843.84      876.33     29.27 o 
  10   6   1     1768.65     1813.12     47.75 o 
  11   6   1       54.76       77.26     32.41 o 
  12   6   1     1596.27     1603.83     58.57 o 
  13   6   1      707.06      727.91     50.19 o 
  14   6   1     2480.22     2292.75     77.43 o 
 -14   7   1      314.16      274.99     55.11 o 
 -13   7   1     3029.86     3016.10    100.44 o 
 -12   7   1      269.91      279.93     43.12 o 
 -11   7   1      108.56      152.79     33.07 o 
 -10   7   1      105.78       84.89     27.32 o 
  -9   7   1     6466.17     6590.20     68.53 o 
  -8   7   1      714.18      724.92     27.77 o 
  -7   7   1     8189.68     8218.42     77.08 o 
  -6   7   1      286.73      260.97     17.52 o 
  -5   7   1      982.33     1019.10     21.21 o 
  -4   7   1      804.00      853.60     19.90 o 
  -3   7   1    23370.17    23028.66    141.02 o 
  -2   7   1     2317.09     2269.28     21.97 o 
  -1   7   1     9038.82     9034.52     59.93 o 
   0   7   1      228.40      215.83      8.49 o 
   1   7   1    10243.07    10302.86     67.81 o 
   2   7   1     2418.63     2431.64     23.00 o 
   3   7   1    23882.30    23502.45    151.92 o 
   4   7   1     1007.52      998.87     17.23 o 
   5   7   1     1234.43     1329.40     27.07 o 
   6   7   1      189.96      209.33     16.29 o 
   7   7   1     8160.32     8096.69     72.42 o 
   8   7   1      906.61      939.52     31.45 o 
   9   7   1     6890.75     6808.79     99.74 o 
  10   7   1       60.73       17.87     27.22 o 
  11   7   1       57.29      119.15     34.25 o 
  12   7   1      247.40      281.22     41.14 o 
  13   7   1     3208.54     3174.40     97.97 o 
  14   7   1      254.93      236.30     58.63 o 
 -13   8   1      312.44      314.04     53.11 o 
 -12   8   1     1550.41     1494.91     68.04 o 
 -11   8   1       69.44       75.11     36.91 o 
 -10   8   1     1161.90     1254.30     59.12 o 
  -9   8   1     1670.90     1817.64     42.48 o 
  -8   8   1     8418.68     8394.56     82.31 o 
  -7   8   1     1175.57     1173.11     33.33 o 
  -6   8   1     1063.91     1077.52     28.05 o 
  -5   8   1       18.04        8.25     14.15 o 
  -4   8   1     8459.28     8452.70     64.49 o 
  -3   8   1     2073.56     2056.31     29.07 o 
  -2   8   1    15433.50    15457.27    107.41 o 
  -1   8   1     1618.78     1646.99     20.83 o 
   0   8   1      370.93      368.39     11.56 o 
   1   8   1     1836.01     1870.50     22.33 o 
   2   8   1    15525.11    15483.95    107.06 o 
   3   8   1     2008.98     1980.18     26.03 o 
   4   8   1     7785.78     7799.90     66.93 o 
   5   8   1       63.34       80.79     16.46 o 
   6   8   1      837.98      833.14     25.05 o 
   7   8   1     1148.83     1070.84     30.41 o 
   8   8   1     8970.33     8861.54     97.53 o 
   9   8   1     1678.82     1623.80     41.25 o 
  10   8   1     1169.14     1147.92     39.74 o 
  11   8   1       26.62        4.87     36.47 o 
  12   8   1     1899.22     1982.68     60.96 o 
  13   8   1      337.30      283.82     49.50 o 
 -13   9   1     2037.09     1992.15     74.51 o 
 -12   9   1      161.18      131.23     46.23 o 
 -11   9   1       51.06       82.91     39.16 o 
 -10   9   1      243.69      259.21     37.84 o 
  -9   9   1     3797.02     3795.50     62.77 o 
  -8   9   1      603.87      655.77     32.66 o 
  -7   9   1     6104.39     6185.10     65.13 o 
  -6   9   1      231.43      231.58     22.11 o 
  -5   9   1      668.66      689.06     22.80 o 
  -4   9   1      939.66      978.25     23.12 o 
  -3   9   1    16133.32    15849.57    116.48 o 
  -2   9   1     1786.48     1758.21     26.34 o 
  -1   9   1     5367.52     5305.99     47.60 o 
   0   9   1       87.04       98.90     11.27 o 
   1   9   1     4819.48     4802.93     45.99 o 
   2   9   1     1560.24     1624.16     24.68 o 
   3   9   1    14942.70    14754.24    108.79 o 
   4   9   1      983.62      985.50     24.46 o 
   5   9   1      817.42      795.30     25.69 o 
   6   9   1      246.52      249.57     22.58 o 
   7   9   1     5643.03     5664.73     63.81 o 
   8   9   1      504.57      507.16     31.71 o 
   9   9   1     4010.92     4074.00     64.97 o 
  10   9   1      262.93      230.18     34.78 o 
  11   9   1       63.44       97.08     41.91 o 
  12   9   1      149.90      141.39     47.26 o 
  13   9   1     2000.45     1927.79     71.50 o 
 -12  10   1     1027.21     1037.70     57.48 o 
 -11  10   1       15.13      -15.04     40.60 o 
 -10  10   1      895.88      862.60     46.78 o 
  -9  10   1      582.19      592.27     37.60 o 
  -8  10   1     5383.01     5574.19     83.36 o 
  -7  10   1      469.45      495.62     28.84 o 
  -6  10   1      997.82     1112.53     33.45 o 
  -5  10   1       20.04       36.96     20.65 o 
  -4  10   1     5447.42     5282.42     55.92 o 
  -3  10   1      962.34      982.55     23.95 o 
  -2  10   1     9480.82     9630.24     81.52 o 
  -1  10   1      849.50      866.12     24.22 o 
   0  10   1       39.75       52.79     13.52 o 
   1  10   1      840.01      820.01     19.86 o 
   2  10   1     9087.55     9090.19     75.81 o 
   3  10   1      993.16     1010.62     25.13 o 
   4  10   1     5235.33     5144.47     56.48 o 
   5  10   1       54.74       45.06     20.01 o 
   6  10   1     1146.71     1172.76     39.16 o 
   7  10   1      599.52      655.13     33.27 o 
   8  10   1     5491.08     5660.23     75.92 o 
   9  10   1      506.27      518.66     37.67 o 
  10  10   1      889.23      851.36     46.75 o 
  11  10   1       35.51       24.33     43.44 o 
  12  10   1     1094.77     1126.67     59.46 o 
 -11  11   1       64.32      119.51     46.24 o 
 -10  11   1       41.98       54.93     43.33 o 
  -9  11   1     3069.61     3200.07     70.56 o 
  -8  11   1      433.62      456.23     37.94 o 
  -7  11   1     3804.59     3939.24     72.57 o 
  -6  11   1      127.55      127.02     27.30 o 
  -5  11   1      542.48      514.88     28.22 o 
  -4  11   1      769.11      791.55     27.57 o 
  -3  11   1     8399.90     8292.97     74.87 o 
  -2  11   1     1101.59     1067.42     26.46 o 
  -1  11   1     2670.39     2649.03     40.56 o 
   0  11   1      367.38      389.03     19.21 o 
   1  11   1     2590.77     2495.25     35.82 o 
   2  11   1     1319.31     1333.86     29.46 o 
   3  11   1     8137.42     8005.43     89.12 o 
   4  11   1      697.26      662.64     26.99 o 
   5  11   1      538.70      581.59     28.82 o 
   6  11   1       38.81       -6.42     24.67 o 
   7  11   1     3897.75     3983.16     66.17 o 
   8  11   1      362.70      343.32     35.62 o 
   9  11   1     3316.44     3488.51     75.19 o 
  10  11   1       94.20       76.11     40.62 o 
  11  11   1       90.52      117.42     46.65 o 
 -11  12   1       26.16      185.86     80.18 o 
 -10  12   1      355.55      381.56     47.70 o 
  -9  12   1      303.78      290.11     42.79 o 
  -8  12   1     3825.21     3823.70     91.17 o 
  -7  12   1      434.69      412.27     34.97 o 
  -6  12   1      540.86      570.59     34.25 o 
  -5  12   1      141.91      132.88     26.98 o 
  -4  12   1     2807.99     2785.87     48.85 o 
  -3  12   1     1219.91     1283.16     42.19 o 
  -2  12   1     5461.57     5398.58     61.19 o 
  -1  12   1      155.78      196.91     20.42 o 
   0  12   1       21.85       43.39     17.75 o 
   1  12   1      183.58      224.58     21.00 o 
   2  12   1     6111.51     5988.40     67.77 o 
   3  12   1     1150.07     1146.08     32.36 o 
   4  12   1     3088.90     3025.41     67.18 o 
   5  12   1      127.94      124.23     26.06 o 
   6  12   1      548.53      592.88     35.10 o 
   7  12   1      476.95      434.62     37.27 o 
   8  12   1     3569.20     3751.10     75.31 o 
   9  12   1      269.36      281.97     44.32 o 
  10  12   1      358.85      366.14     47.28 o 
  11  12   1       23.04      -62.73     72.19 o 
 -10  13   1       28.30      147.65     62.50 o 
  -9  13   1     1862.12     1886.46     65.80 o 
  -8  13   1      428.48      433.84     46.19 o 
  -7  13   1     1851.19     1974.71     59.26 o 
  -6  13   1       76.77       28.65     35.07 o 
  -5  13   1      153.76      144.38     31.93 o 
  -4  13   1      205.91      210.16     36.45 o 
  -3  13   1     5107.49     4866.80     65.60 o 
  -2  13   1      413.28      395.96     29.03 o 
  -1  13   1     1734.87     1723.21     41.94 o 
   0  13   1       65.86       86.17     22.64 o 
   1  13   1     1582.65     1558.98     39.41 o 
   2  13   1      370.99      401.61     28.18 o 
   3  13   1     5192.00     5077.73     74.08 o 
   4  13   1      356.20      368.23     30.88 o 
   5  13   1      220.49      172.06     30.60 o 
   6  13   1      100.22      155.69     36.74 o 
   7  13   1     1868.34     2041.88     85.97 o 
   8  13   1      403.22      368.03     46.86 o 
   9  13   1     1646.67     1575.48     62.30 o 
  10  13   1       42.73      -34.98     50.79 o 
  -8  14   1     1749.05     1896.35     63.71 o 
  -7  14   1      445.59      425.18     46.65 o 
  -6  14   1      311.63      239.03     41.85 o 
  -5  14   1       65.33       74.74     38.31 o 
  -4  14   1     2084.00     2079.90     58.25 o 
  -3  14   1      397.30      374.21     36.40 o 
  -2  14   1     2721.33     2676.63     56.98 o 
  -1  14   1      151.38      107.63     27.66 o 
   0  14   1       47.07       90.89     27.77 o 
   1  14   1      127.35      149.17     29.30 o 
   2  14   1     3094.16     2983.07     59.03 o 
   3  14   1      432.82      439.55     36.10 o 
   4  14   1     2051.29     2056.32     54.80 o 
   5  14   1       26.04       48.82     35.45 o 
   6  14   1      381.97      434.18     42.34 o 
   7  14   1      445.55      341.90     45.66 o 
   8  14   1     1927.87     1906.59     62.66 o 
  -7  15   1     1128.28     1150.88     63.53 o 
  -6  15   1      148.87       88.63     46.73 o 
  -5  15   1      158.59      144.89     45.49 o 
  -4  15   1      259.84      252.61     44.58 o 
  -3  15   1     2435.26     2565.33     68.21 o 
  -2  15   1      300.07      268.75     37.80 o 
  -1  15   1     1321.19     1372.87     47.97 o 
   0  15   1       45.44       17.92     36.80 o 
   1  15   1     1032.85     1052.23     50.41 o 
   2  15   1      255.06      186.71     38.68 o 
   3  15   1     2344.84     2263.23     62.20 o 
   4  15   1      219.58      241.37     43.49 o 
   5  15   1      120.25      167.30     45.61 o 
   6  15   1      142.71      146.18     48.17 o 
   7  15   1     1079.23     1131.91     61.72 o 
  -5  16   1       64.23        1.70     49.82 o 
  -4  16   1      853.98      793.46     56.97 o 
  -3  16   1      264.02      257.87     45.82 o 
  -2  16   1     1815.22     1954.54     66.68 o 
  -1  16   1      124.10      158.02     42.37 o 
   0  16   1       13.19       17.38     42.22 o 
   1  16   1      126.39      122.02     43.86 o 
   2  16   1     1640.09     1634.53     59.43 o 
   3  16   1      248.37      223.01     46.54 o 
   4  16   1      849.75      767.10     55.05 o 
   5  16   1       45.43      -41.20     47.54 o 
  -1  17   1      310.67      248.15     58.94 o 
   0  17   1       28.42       42.82     47.54 o 
   1  17   1      340.60      427.16     52.53 o 
   2  17   1      126.42      270.67    205.05 o 
   0   0   2    32042.35    32789.03    273.44 o 
   1   0   2    13749.32    13539.84     75.91 o 
   2   0   2     1171.18     1149.02     11.11 o 
   3   0   2     1149.55     1175.23     10.89 o 
   4   0   2    15318.18    15410.50     81.35 o 
   5   0   2    13252.91    13229.42     73.22 o 
   6   0   2    20406.52    20836.53    110.37 o 
   7   0   2     3222.53     3267.82     29.20 o 
   8   0   2       70.27       62.70     12.75 o 
   9   0   2      901.14      896.99     22.97 o 
  10   0   2     6471.53     6521.83     63.04 o 
  11   0   2     4367.07     4275.14     53.14 o 
  12   0   2     2478.86     2483.64     48.59 o 
  13   0   2       67.81      127.42     34.14 o 
  14   0   2       55.71      125.80     40.23 o 
  15   0   2      478.21      533.14     49.74 o 
 -15   1   2      980.90      966.03     56.11 o 
 -14   1   2       61.15      147.47     42.17 o 
 -13   1   2      221.24      303.49     36.20 o 
 -12   1   2     2233.25     2265.19     49.01 o 
 -11   1   2     5133.63     5265.11     60.90 o 
 -10   1   2     5132.28     5123.41     50.99 o 
  -9   1   2     2887.60     2880.92     33.87 o 
  -8   1   2        5.60       31.10     12.28 o 
  -7   1   2     7405.99     7559.66     51.99 o 
  -6   1   2    15105.09    14966.74     86.99 o 
  -5   1   2    27994.20    28167.00    152.36 o 
  -4   1   2    11792.76    11672.21     64.28 o 
  -3   1   2      587.40      647.10      9.44 o 
  -2   1   2     4210.83     4293.78     27.37 o 
  -1   1   2    33490.87    35150.91    185.76 o 
   0   1   2    34551.45    34681.75    199.80 o 
   1   1   2    29623.75    31181.98    177.91 o 
   2   1   2     4929.99     5124.15     30.46 o 
   3   1   2      199.67      249.28      7.92 o 
   4   1   2    11901.35    11863.99     64.94 o 
   5   1   2    27081.61    27286.42    138.63 o 
   6   1   2    16591.02    16394.61     89.42 o 
   7   1   2     7650.97     7805.16     51.24 o 
   8   1   2        3.68       10.61     12.65 o 
   9   1   2     3241.15     3250.29     38.23 o 
  10   1   2     4354.28     4375.17     48.80 o 
  11   1   2     5398.28     5482.31     61.66 o 
  12   1   2     1909.37     1798.06     47.19 o 
  13   1   2      207.33      300.11     37.97 o 
  14   1   2       63.85       98.26     40.12 o 
  15   1   2      929.85      876.27     66.68 o 
 -15   2   2      654.46      657.17     50.76 o 
 -14   2   2      103.59      150.85     40.86 o 
 -13   2   2      154.39      216.60     33.95 o 
 -12   2   2     2691.64     2613.23     50.21 o 
 -11   2   2     2906.19     2919.99     49.21 o 
 -10   2   2     6222.05     6149.68     56.51 o 
  -9   2   2     1375.82     1394.15     24.39 o 
  -8   2   2      110.56      151.05     13.70 o 
  -7   2   2     3330.59     3339.40     31.23 o 
  -6   2   2    19913.76    20034.33    110.94 o 
  -5   2   2    10197.00     9853.90     58.14 o 
  -4   2   2    13852.23    14303.50     80.03 o 
  -3   2   2      401.74      430.05      8.59 o 
  -2   2   2    12972.28    13707.29     72.39 o 
  -1   2   2    20360.19    20623.73    118.76 o 
   0   2   2    29673.77    29785.72    188.81 o 
   1   2   2    18934.81    19150.68    114.73 o 
   2   2   2    12897.37    13709.83     75.08 o 
   3   2   2      605.18      636.88     10.13 o 
   4   2   2    12842.58    13209.56     74.20 o 
   5   2   2     9811.64     9527.31     57.15 o 
   6   2   2    18503.67    18447.00    104.35 o 
   7   2   2     3420.77     3421.65     31.06 o 
   8   2   2      166.08      208.79     15.01 o 
   9   2   2     1311.14     1310.58     27.53 o 
  10   2   2     6983.84     7077.01     68.26 o 
  11   2   2     3142.50     3114.29     51.37 o 
  12   2   2     2830.36     2931.67     63.93 o 
  13   2   2      159.53      170.25     34.36 o 
  14   2   2      144.18      260.99     42.39 o 
  15   2   2      787.21      888.94     54.61 o 
 -15   3   2     1455.59     1228.40     66.70 o 
 -14   3   2      323.31      302.36     45.91 o 
 -13   3   2      328.96      418.07     37.96 o 
 -12   3   2     2059.88     1984.54     50.10 o 
 -11   3   2     4672.75     4695.47     60.05 o 
 -10   3   2     4128.96     4094.36     46.41 o 
  -9   3   2     1934.32     1985.01     29.47 o 
  -8   3   2      187.08      214.99     15.59 o 
  -7   3   2     3189.01     3269.47     31.27 o 
  -6   3   2     9811.62     9622.33     61.16 o 
  -5   3   2    18093.24    18184.14     95.68 o 
  -4   3   2     9663.30     9489.07     54.01 o 
  -3   3   2     1394.06     1348.58     12.54 o 
  -2   3   2     6237.56     6255.31     37.87 o 
  -1   3   2    38390.51    40089.94    233.13 o 
   0   3   2    36054.41    35677.03    226.92 o 
   1   3   2    34541.27    36282.92    214.16 o 
   2   3   2     5942.24     5967.42     39.97 o 
   3   3   2     1487.39     1486.88     13.24 o 
   4   3   2    10501.96    10435.44     60.32 o 
   5   3   2    16754.90    16809.98     95.76 o 
   6   3   2     9697.86     9446.27     59.79 o 
   7   3   2     4204.42     4314.20     36.51 o 
   8   3   2      213.50      247.03     15.02 o 
   9   3   2     2143.39     2172.26     38.58 o 
  10   3   2     4367.02     4247.18     55.65 o 
  11   3   2     4781.38     4764.38     60.47 o 
  12   3   2     2038.15     1975.44     47.41 o 
  13   3   2      179.01      228.87     38.48 o 
  14   3   2      314.48      373.35     42.28 o 
  15   3   2     1312.53     1290.15     59.13 o 
 -14   4   2      203.39      201.81     46.40 o 
 -13   4   2      251.95      289.49     42.93 o 
 -12   4   2     2421.91     2418.40     67.07 o 
 -11   4   2     2506.95     2468.78     64.03 o 
 -10   4   2     5127.12     5092.86     57.48 o 
  -9   4   2     1118.65     1207.93     27.56 o 
  -8   4   2       37.99       64.70     14.57 o 
  -7   4   2     2862.35     2836.42     31.16 o 
  -6   4   2    12837.61    12885.48     81.44 o 
  -5   4   2    10421.92    10151.12     58.02 o 
  -4   4   2     9386.92     9495.33     55.13 o 
  -3   4   2     1507.82     1497.15     13.65 o 
  -2   4   2     2848.91     2894.69     22.00 o 
  -1   4   2    11925.32    12110.53     73.04 o 
   0   4   2    40697.37    41496.99    263.49 o 
   1   4   2    13030.78    13376.43     82.94 o 
   2   4   2     2289.77     2310.02     20.67 o 
   3   4   2     1101.73     1100.68     12.00 o 
   4   4   2     8496.01     8573.84     50.26 o 
   5   4   2     9610.57     9409.31     57.83 o 
   6   4   2    13734.44    13918.95     86.82 o 
   7   4   2     2377.93     2376.09     28.40 o 
   8   4   2       61.83       74.65     15.32 o 
   9   4   2     1442.75     1546.77     38.62 o 
  10   4   2     4973.30     4964.19     65.81 o 
  11   4   2     2427.87     2457.35     58.44 o 
  12   4   2     2479.19     2396.25     53.26 o 
  13   4   2      237.47      264.92     39.82 o 
  14   4   2      272.77      330.44     44.38 o 
 -14   5   2      105.18       87.60     51.27 o 
 -13   5   2      471.35      467.98     52.33 o 
 -12   5   2     1552.03     1557.10     49.30 o 
 -11   5   2     5526.19     5424.13     76.17 o 
 -10   5   2     3749.44     3735.61     48.07 o 
  -9   5   2     1326.76     1344.86     28.79 o 
  -8   5   2      176.69      174.38     16.65 o 
  -7   5   2     4799.41     4819.84     43.30 o 
  -6   5   2     8512.34     8495.03     58.31 o 
  -5   5   2    16815.78    16719.65     98.21 o 
  -4   5   2     7882.34     7846.71     50.66 o 
  -3   5   2     1451.15     1450.76     16.54 o 
  -2   5   2     1839.84     1783.80     16.73 o 
  -1   5   2    18062.19    18518.66    111.90 o 
   0   5   2    23051.13    22684.46    141.21 o 
   1   5   2    18119.92    18565.11    114.12 o 
   2   5   2     1272.13     1191.33     15.52 o 
   3   5   2     1660.66     1648.47     16.06 o 
   4   5   2     7261.79     7296.74     45.50 o 
   5   5   2    16952.72    17024.77     97.77 o 
   6   5   2     9014.87     9034.76     62.51 o 
   7   5   2     5014.16     5081.98     44.54 o 
   8   5   2      165.65      167.12     17.47 o 
   9   5   2     1189.91     1163.81     28.92 o 
  10   5   2     3704.69     3643.96     53.54 o 
  11   5   2     5571.52     5535.68     71.67 o 
  12   5   2     1703.82     1732.19     50.03 o 
  13   5   2      384.16      386.26     44.39 o 
  14   5   2      122.72      166.04     46.93 o 
 -14   6   2      245.60      304.23     55.36 o 
 -13   6   2      158.64      195.25     52.00 o 
 -12   6   2     2180.06     2247.59     87.77 o 
 -11   6   2     2416.40     2376.30     49.88 o 
 -10   6   2     3368.11     3351.77     52.56 o 
  -9   6   2      706.90      746.74     28.28 o 
  -8   6   2      111.04      116.18     19.99 o 
  -7   6   2     1731.80     1742.19     47.52 o 
  -6   6   2     7438.85     7549.28     59.38 o 
  -5   6   2     9504.89     9221.64     68.35 o 
  -4   6   2    11304.34    11328.37     75.01 o 
  -3   6   2      180.52      167.35      8.34 o 
  -2   6   2     2491.93     2552.92     21.96 o 
  -1   6   2     6515.66     6523.90     45.64 o 
   0   6   2    22629.13    22490.62    141.65 o 
   1   6   2     6075.51     5952.89     42.87 o 
   2   6   2     2722.61     2765.63     25.22 o 
   3   6   2      281.22      280.12      8.82 o 
   4   6   2    10567.47    10586.72     66.88 o 
   5   6   2     9172.16     8967.61     63.05 o 
   6   6   2     7512.62     7635.76     60.37 o 
   7   6   2     1799.81     1837.91     28.87 o 
   8   6   2      107.31       66.71     19.35 o 
   9   6   2      815.84      840.40     28.79 o 
  10   6   2     3582.61     3471.44     54.95 o 
  11   6   2     2741.81     2645.38     54.97 o 
  12   6   2     2108.89     2019.28     58.95 o 
  13   6   2      132.92      190.88     42.25 o 
  14   6   2      171.10      241.96     50.74 o 
 -14   7   2       80.17      192.48    109.78 o 
 -13   7   2      155.60      151.27     52.98 o 
 -12   7   2     1211.50     1206.85     59.63 o 
 -11   7   2     3739.01     3877.38     62.97 o 
 -10   7   2     2568.01     2632.58     53.60 o 
  -9   7   2     1518.75     1516.85     39.35 o 
  -8   7   2      180.51      156.58     22.67 o 
  -7   7   2     3402.97     3412.03     45.04 o 
  -6   7   2     6838.58     6820.71     60.19 o 
  -5   7   2     9422.77     9429.71     71.21 o 
  -4   7   2     4015.67     3927.98     34.41 o 
  -3   7   2     1035.11     1033.38     19.14 o 
  -2   7   2     2213.99     2180.56     22.34 o 
  -1   7   2    10671.08    10772.26     71.65 o 
   0   7   2    13016.72    12490.42     83.06 o 
   1   7   2    11179.94    11163.67     75.18 o 
   2   7   2     2394.43     2333.63     22.35 o 
   3   7   2     1000.07      990.74     15.60 o 
   4   7   2     4368.91     4306.72     37.09 o 
   5   7   2    10190.65    10131.32     76.24 o 
   6   7   2     7238.46     7213.34     59.48 o 
   7   7   2     2677.12     2737.44     41.87 o 
   8   7   2      235.73      220.92     22.59 o 
   9   7   2     1569.17     1650.88     41.32 o 
  10   7   2     2409.46     2320.76     50.87 o 
  11   7   2     3601.98     3637.77     67.14 o 
  12   7   2      862.91      931.71     51.68 o 
  13   7   2      258.03      279.38     47.54 o 
  14   7   2       69.84      219.92    331.44 o 
 -13   8   2       77.05      124.69     54.45 o 
 -12   8   2     1223.04     1194.43     61.43 o 
 -11   8   2     1682.95     1736.62     48.57 o 
 -10   8   2     2796.60     2941.85     66.58 o 
  -9   8   2      918.31      899.07     35.85 o 
  -8   8   2       81.26       81.97     24.58 o 
  -7   8   2     1711.70     1651.25     35.76 o 
  -6   8   2     8147.88     8165.06     71.92 o 
  -5   8   2     4664.83     4577.02     48.02 o 
  -4   8   2     3267.78     3307.70     34.83 o 
  -3   8   2      354.73      373.19     15.71 o 
  -2   8   2     2596.45     2602.37     26.98 o 
  -1   8   2     6214.14     6170.54     45.50 o 
   0   8   2    17837.66    17681.29    117.28 o 
   1   8   2     5777.64     5717.44     47.77 o 
   2   8   2     3008.14     2956.47     28.68 o 
   3   8   2      283.04      283.26     12.72 o 
   4   8   2     3442.99     3542.62     36.12 o 
   5   8   2     4433.42     4362.70     49.52 o 
   6   8   2     7915.62     7760.01     71.99 o 
   7   8   2     1736.93     1668.23     35.88 o 
   8   8   2       99.03      115.93     24.68 o 
   9   8   2      885.08      937.84     36.68 o 
  10   8   2     2862.90     2825.10     55.93 o 
  11   8   2     1594.97     1509.48     50.75 o 
  12   8   2     1188.56     1231.70     57.97 o 
  13   8   2       75.07       47.96     47.63 o 
 -13   9   2      160.54      153.00     67.90 o 
 -12   9   2      659.57      684.41     53.65 o 
 -11   9   2     2721.48     2846.09     77.85 o 
 -10   9   2     1424.77     1452.06     45.85 o 
  -9   9   2      947.29      981.55     38.83 o 
  -8   9   2        1.06      -25.39     25.39 o 
  -7   9   2     1750.36     1838.16     39.41 o 
  -6   9   2     4597.69     4634.16     57.20 o 
  -5   9   2     7454.26     7479.43     66.80 o 
  -4   9   2     2705.95     2649.16     32.82 o 
  -3   9   2      337.11      337.63     16.01 o 
  -2   9   2     2487.47     2496.38     29.66 o 
  -1   9   2     7280.09     7291.48     56.40 o 
   0   9   2     5965.08     5839.81     48.64 o 
   1   9   2     7385.61     7354.35     57.64 o 
   2   9   2     2267.39     2229.66     29.60 o 
   3   9   2      409.80      437.02     17.29 o 
   4   9   2     2728.47     2663.47     37.98 o 
   5   9   2     7940.81     7892.55     74.55 o 
   6   9   2     4591.39     4458.70     55.49 o 
   7   9   2     1592.93     1662.94     40.15 o 
   8   9   2       14.99       48.29     27.03 o 
   9   9   2      925.92      990.25     43.61 o 
  10   9   2     1525.76     1488.34     47.24 o 
  11   9   2     2488.86     2469.51     65.91 o 
  12   9   2      867.06      908.29     58.78 o 
  13   9   2      156.14      189.46     67.24 o 
 -12  10   2      597.12      545.98     49.28 o 
 -11  10   2     1225.06     1301.69     53.40 o 
 -10  10   2     2287.45     2392.03     63.33 o 
  -9  10   2      529.90      553.70     37.58 o 
  -8  10   2       12.48       -8.72     27.94 o 
  -7  10   2     1183.65     1208.97     38.99 o 
  -6  10   2     4120.23     4096.83     53.92 o 
  -5  10   2     3179.42     3063.72     45.69 o 
  -4  10   2     2918.83     2889.87     39.29 o 
  -3  10   2      250.98      301.27     17.62 o 
  -2  10   2     1411.13     1390.40     26.88 o 
  -1  10   2     2999.47     2976.53     34.94 o 
   0  10   2     6771.69     6884.57     60.89 o 
   1  10   2     3568.19     3432.19     42.21 o 
   2  10   2     1579.79     1531.90     31.95 o 
   3  10   2      276.89      285.85     17.33 o 
   4  10   2     3080.72     3045.66     43.19 o 
   5  10   2     3283.70     3228.23     47.27 o 
   6  10   2     4445.41     4294.39     63.90 o 
   7  10   2     1014.37     1064.57     36.23 o 
   8  10   2        6.28      -29.12     29.57 o 
   9  10   2      592.32      597.18     39.66 o 
  10  10   2     1831.79     1863.09     55.98 o 
  11  10   2     1183.19     1235.47     53.99 o 
  12  10   2      729.16      689.65     58.09 o 
 -11  11   2     1675.66     1773.48     64.03 o 
 -10  11   2     1211.29     1223.61     57.36 o 
  -9  11   2      832.64      851.27     48.08 o 
  -8  11   2       35.86       17.76     31.83 o 
  -7  11   2     1769.70     1824.49     46.34 o 
  -6  11   2     2931.88     2876.87     52.28 o 
  -5  11   2     4945.86     5009.78     62.62 o 
  -4  11   2     1861.83     1833.00     36.75 o 
  -3  11   2      239.74      289.58     20.96 o 
  -2  11   2      561.47      582.06     23.32 o 
  -1  11   2     3547.66     3501.63     45.48 o 
   0  11   2     4445.10     4338.10     59.62 o 
   1  11   2     3370.35     3371.16     42.19 o 
   2  11   2      743.50      740.62     24.34 o 
   3  11   2      290.44      291.87     23.63 o 
   4  11   2     1762.39     1717.97     39.49 o 
   5  11   2     4661.15     4589.79     60.61 o 
   6  11   2     2649.54     2616.59     49.09 o 
   7  11   2     1860.69     1858.32     51.29 o 
   8  11   2       33.24       11.78     32.26 o 
   9  11   2      932.04      931.81     46.36 o 
  10  11   2     1135.76     1136.04     51.15 o 
  11  11   2     1692.89     1628.26     62.15 o 
 -10  12   2     1122.31     1168.30     56.97 o 
  -9  12   2      329.65      345.63     44.87 o 
  -8  12   2        7.43       26.88     36.53 o 
  -7  12   2      451.40      435.59     38.18 o 
  -6  12   2     3203.38     3168.87     59.09 o 
  -5  12   2     2318.26     2293.88     56.18 o 
  -4  12   2     1891.76     1930.37     47.22 o 
  -3  12   2       41.87       56.47     21.32 o 
  -2  12   2      653.38      656.82     29.18 o 
  -1  12   2     1838.45     1831.00     39.79 o 
   0  12   2     5216.13     5182.62     60.38 o 
   1  12   2     1671.42     1666.14     36.24 o 
   2  12   2      761.83      785.40     29.35 o 
   3  12   2       83.98      138.98     24.46 o 
   4  12   2     1852.62     1862.20     43.42 o 
   5  12   2     2732.93     2733.52     64.29 o 
   6  12   2     3051.55     3093.78     68.17 o 
   7  12   2      539.03      558.66     43.02 o 
   8  12   2       17.20       -9.42     39.77 o 
   9  12   2      231.28      234.13     46.15 o 
  10  12   2     1132.56     1196.73     58.07 o 
  -9  13   2      386.37      410.28     53.15 o 
  -8  13   2       51.81       50.12     42.59 o 
  -7  13   2      606.56      556.70     45.44 o 
  -6  13   2     1151.28     1218.32     46.81 o 
  -5  13   2     2479.15     2559.14     56.17 o 
  -4  13   2      896.17      860.61     39.50 o 
  -3  13   2       79.91      120.52     29.42 o 
  -2  13   2      311.47      309.96     28.73 o 
  -1  13   2     2503.46     2514.43     47.94 o 
   0  13   2     3296.62     3300.80     53.55 o 
   1  13   2     2198.24     2220.41     43.99 o 
   2  13   2      383.36      370.19     29.85 o 
   3  13   2       65.66      122.33     28.73 o 
   4  13   2      956.03     1048.20     39.90 o 
   5  13   2     2373.61     2328.99     52.94 o 
   6  13   2     1174.11     1111.30     49.07 o 
   7  13   2      490.27      452.51     44.62 o 
   8  13   2       22.78      -42.80     42.80 o 
   9  13   2      472.77      471.88     50.45 o 
  -8  14   2        5.21      -50.11     50.11 o 
  -7  14   2      330.80      360.01     47.77 o 
  -6  14   2     1450.85     1473.75     59.03 o 
  -5  14   2     1079.08      988.54     49.95 o 
  -4  14   2      963.19      958.79     51.90 o 
  -3  14   2       76.19       51.88     39.96 o 
  -2  14   2      525.27      513.26     39.64 o 
  -1  14   2     1317.43     1270.25     39.42 o 
   0  14   2     2588.36     2526.58     50.61 o 
   1  14   2     1360.28     1326.55     42.23 o 
   2  14   2      525.52      559.76     35.16 o 
   3  14   2       67.97       87.50     40.44 o 
   4  14   2      902.80      912.75     44.71 o 
   5  14   2     1015.47     1049.46     61.82 o 
   6  14   2     1506.20     1495.08     58.02 o 
   7  14   2      383.43      295.43     46.39 o 
   8  14   2       21.04      -50.58     50.58 o 
  -7  15   2      479.91      392.50     55.12 o 
  -6  15   2      720.71      668.34     52.16 o 
  -5  15   2     1300.89     1361.43     57.85 o 
  -4  15   2      707.78      730.57     47.24 o 
  -3  15   2       83.10      108.55     36.15 o 
  -2  15   2      252.78      208.36     36.20 o 
  -1  15   2     1628.53     1605.63     47.33 o 
   0  15   2     1310.17     1296.89     45.62 o 
   1  15   2     1694.94     1635.92     52.47 o 
   2  15   2      236.94      198.53     36.99 o 
   3  15   2      116.77      105.12     35.49 o 
   4  15   2      620.96      651.18     42.86 o 
   5  15   2     1362.59     1430.24     56.44 o 
   6  15   2      590.50      551.41     49.23 o 
   7  15   2      441.37      452.25     50.31 o 
  -5  16   2      557.80      452.15     65.56 o 
  -4  16   2      684.03      672.73     50.25 o 
  -3  16   2       61.58       68.11     41.19 o 
  -2  16   2      130.79      126.74     40.65 o 
  -1  16   2      628.35      699.85     48.29 o 
   0  16   2     1157.57     1175.62     56.96 o 
   1  16   2      560.13      585.02     49.72 o 
   2  16   2       96.97      145.69     42.56 o 
   3  16   2       84.20      119.70     42.22 o 
   4  16   2      582.30      592.25     50.13 o 
   5  16   2      602.20      540.08     52.76 o 
   0  17   2      517.04      331.07    205.80 o 
   1  17   2      617.84      355.67    187.90 o 
   1   0   3    16887.42    16872.48     91.01 o 
   2   0   3    34850.69    36784.84    189.08 o 
   3   0   3    43192.36    42855.32    224.12 o 
   4   0   3     4290.82     4560.82     28.48 o 
   5   0   3      938.92      990.74     13.84 o 
   6   0   3     1202.17     1159.69     17.67 o 
   7   0   3    12723.84    12454.78     78.94 o 
   8   0   3     3591.94     3754.87     36.79 o 
   9   0   3    12047.42    12089.79     86.77 o 
  10   0   3      991.22     1071.15     27.57 o 
  11   0   3        6.97       43.45     23.06 o 
  12   0   3      909.35      934.46     36.62 o 
  13   0   3     3729.08     3620.49     87.42 o 
  14   0   3     1766.17     1786.96     70.94 o 
  15   0   3      867.26      852.30     53.39 o 
 -15   1   3      250.67      296.27     46.94 o 
 -14   1   3     2705.54     2483.57     74.29 o 
 -13   1   3     1681.23     1724.66     60.12 o 
 -12   1   3     1771.56     1789.66     44.09 o 
 -11   1   3       22.99       93.98     23.92 o 
 -10   1   3     1414.77     1484.87     33.21 o 
  -9   1   3     3095.67     3157.92     37.38 o 
  -8   1   3    12248.92    12193.61     81.99 o 
  -7   1   3     1797.38     1926.70     24.26 o 
  -6   1   3     2032.17     1937.56     21.67 o 
  -5   1   3      318.12      382.64     10.34 o 
  -4   1   3    16069.21    16122.63     85.45 o 
  -3   1   3    11692.20    12324.04     66.28 o 
  -2   1   3    34205.41    34025.13    173.15 o 
  -1   1   3    10465.86    11191.68     60.28 o 
   0   1   3      221.11      268.28      6.62 o 
   1   1   3     9608.71    10380.07     59.41 o 
   2   1   3    31475.58    31364.91    164.54 o 
   3   1   3     9984.50    10435.28     56.01 o 
   4   1   3    16594.44    16467.40     86.88 o 
   5   1   3      454.70      532.22     10.77 o 
   6   1   3     2380.23     2322.54     22.20 o 
   7   1   3     1721.49     1841.67     23.09 o 
   8   1   3    12733.37    12783.58     82.80 o 
   9   1   3     2918.94     2930.17     37.44 o 
  10   1   3     1213.53     1238.34     29.82 o 
  11   1   3       32.73       29.85     24.84 o 
  12   1   3     1871.22     1820.05     46.38 o 
  13   1   3     1637.29     1637.36     51.71 o 
  14   1   3     2520.53     2393.17     71.40 o 
  15   1   3      205.43      227.73     45.70 o 
 -15   2   3      920.91      888.44     59.37 o 
 -14   2   3     1068.31     1014.35     51.38 o 
 -13   2   3     3585.34     3520.05     66.60 o 
 -12   2   3      873.66      821.85     37.59 o 
 -11   2   3      178.68      205.81     25.45 o 
 -10   2   3     1232.80     1285.42     33.67 o 
  -9   2   3     8095.40     8131.93     63.71 o 
  -8   2   3     6148.23     6249.24     49.19 o 
  -7   2   3    11853.17    11663.07     73.92 o 
  -6   2   3     1461.86     1452.84     18.09 o 
  -5   2   3     1193.74     1300.43     16.59 o 
  -4   2   3     6688.31     7034.96     42.50 o 
  -3   2   3    34743.31    34244.95    177.98 o 
  -2   2   3    13264.44    14164.30     77.01 o 
  -1   2   3    16117.45    16411.74     91.11 o 
   0   2   3      151.08      207.57      6.15 o 
   1   2   3    15379.36    15597.09     86.10 o 
   2   2   3    13924.29    15062.49     82.52 o 
   3   2   3    32161.61    31660.91    162.04 o 
   4   2   3     6150.12     6500.24     38.36 o 
   5   2   3     1068.20     1162.64     14.93 o 
   6   2   3     1484.29     1473.72     19.38 o 
   7   2   3    11564.00    11438.71     71.35 o 
   8   2   3     6322.96     6411.45     51.01 o 
   9   2   3     8032.76     8022.73     65.85 o 
  10   2   3     1387.31     1461.66     33.71 o 
  11   2   3      141.12      157.12     27.66 o 
  12   2   3      982.10     1002.22     41.70 o 
  13   2   3     4195.82     4206.07     83.49 o 
  14   2   3     1088.94     1170.55     54.58 o 
  15   2   3      945.27      917.47     55.02 o 
 -14   3   3     2401.41     2272.15     85.23 o 
 -13   3   3      870.92      864.91     45.10 o 
 -12   3   3     2049.74     1944.53     47.69 o 
 -11   3   3       50.83      105.88     25.89 o 
 -10   3   3     1920.13     1956.65     34.34 o 
  -9   3   3     2262.10     2295.50     33.77 o 
  -8   3   3    10363.88    10255.82     73.27 o 
  -7   3   3     3789.03     3772.70     34.98 o 
  -6   3   3     1625.08     1608.48     19.24 o 
  -5   3   3       27.36       70.32      8.08 o 
  -4   3   3    16742.69    16752.75     90.55 o 
  -3   3   3    11075.17    11448.96     65.06 o 
  -2   3   3    30531.11    30301.31    159.96 o 
  -1   3   3     3209.69     3312.65     24.58 o 
   0   3   3        1.61       34.78      4.94 o 
   1   3   3     3399.63     3511.70     25.01 o 
   2   3   3    32531.60    32714.99    187.37 o 
   3   3   3     9872.12    10239.90     57.31 o 
   4   3   3    15965.75    16046.08     87.90 o 
   5   3   3       76.00      118.73      8.44 o 
   6   3   3     1325.09     1301.23     19.00 o 
   7   3   3     3875.32     3878.82     35.82 o 
   8   3   3    10820.63    10483.78     72.77 o 
   9   3   3     2515.89     2636.18     36.79 o 
  10   3   3     1920.06     1942.79     41.77 o 
  11   3   3      101.56       97.44     27.27 o 
  12   3   3     2043.90     2073.96     48.03 o 
  13   3   3      975.56     1040.86     47.42 o 
  14   3   3     2187.96     2161.27     59.70 o 
  15   3   3      287.00      343.74    157.33 o 
 -14   4   3      925.38      867.84     51.88 o 
 -13   4   3     3128.82     3079.07     72.26 o 
 -12   4   3      803.05      798.12     43.20 o 
 -11   4   3       53.92       37.58     25.57 o 
 -10   4   3      324.94      397.28     25.70 o 
  -9   4   3     7259.18     7165.18     62.51 o 
  -8   4   3     7119.67     7180.28     57.58 o 
  -7   4   3    10039.30     9767.83     71.87 o 
  -6   4   3      551.03      619.21     14.98 o 
  -5   4   3     1346.11     1368.52     17.55 o 
  -4   4   3     5467.47     5675.05     37.99 o 
  -3   4   3    29867.40    29184.86    153.62 o 
  -2   4   3    10308.65    10644.72     62.32 o 
  -1   4   3    10869.20    10802.64     68.08 o 
   0   4   3      452.97      479.67     10.98 o 
   1   4   3    10565.35    10360.63     66.32 o 
   2   4   3    10556.24    10953.28     69.03 o 
   3   4   3    32688.75    32447.41    177.59 o 
   4   4   3     6017.28     6259.69     38.99 o 
   5   4   3     1381.01     1405.38     19.84 o 
   6   4   3      390.27      431.79     14.23 o 
   7   4   3    10000.28     9946.75     67.12 o 
   8   4   3     6917.72     6953.90     56.37 o 
   9   4   3     7063.56     7041.18     60.85 o 
  10   4   3      358.40      370.19     30.27 o 
  11   4   3       61.64       83.98     28.64 o 
  12   4   3      640.87      662.76     38.13 o 
  13   4   3     2895.91     2786.06     64.84 o 
  14   4   3      694.35      722.01     47.16 o 
 -14   5   3     1787.03     1695.27     70.76 o 
 -13   5   3      659.35      652.59     49.06 o 
 -12   5   3     1808.26     1801.15     56.23 o 
 -11   5   3      180.98      170.19     29.41 o 
 -10   5   3     1189.18     1260.14     33.22 o 
  -9   5   3     1673.47     1739.61     34.67 o 
  -8   5   3    10306.43    10078.08     78.76 o 
  -7   5   3     3852.16     3859.28     39.70 o 
  -6   5   3     1715.89     1645.35     24.91 o 
  -5   5   3     1698.33     1700.71     21.53 o 
  -4   5   3     7390.64     7309.46     47.04 o 
  -3   5   3     8131.83     8289.31     51.93 o 
  -2   5   3    19683.32    19123.66    112.65 o 
  -1   5   3      655.89      729.71     16.61 o 
   0   5   3      545.88      691.81     15.28 o 
   1   5   3      598.31      640.32     13.61 o 
   2   5   3    19527.51    18978.99    115.53 o 
   3   5   3     8072.24     8235.10     52.19 o 
   4   5   3     8230.23     8178.22     50.99 o 
   5   5   3     1730.47     1752.81     21.62 o 
   6   5   3     1960.43     1927.29     26.63 o 
   7   5   3     3605.80     3581.12     37.47 o 
   8   5   3     9674.43     9410.92     71.53 o 
   9   5   3     1725.41     1820.19     37.41 o 
  10   5   3     1305.94     1287.75     42.17 o 
  11   5   3      169.92      154.44     33.45 o 
  12   5   3     1600.20     1648.27     51.01 o 
  13   5   3      772.33      782.35     44.42 o 
  14   5   3     1943.14     1878.99     71.73 o 
 -14   6   3      633.99      584.76     59.00 o 
 -13   6   3     2464.38     2285.37     73.71 o 
 -12   6   3      809.45      883.34     51.99 o 
 -11   6   3       34.19       20.45     30.45 o 
 -10   6   3      359.91      410.75     28.58 o 
  -9   6   3     5711.88     5744.20     75.28 o 
  -8   6   3     2513.51     2670.44     44.31 o 
  -7   6   3     7775.33     7754.51     70.56 o 
  -6   6   3      948.54      946.15     22.41 o 
  -5   6   3     1149.89     1142.21     23.56 o 
  -4   6   3     6466.02     6660.78     47.94 o 
  -3   6   3    22108.14    21633.53    125.92 o 
  -2   6   3     7127.78     7212.10     47.68 o 
  -1   6   3     7127.07     6941.03     49.16 o 
   0   6   3      464.86      439.65     11.01 o 
   1   6   3     6412.50     6303.89     45.19 o 
   2   6   3     7407.90     7449.43     51.60 o 
   3   6   3    21907.23    21413.48    126.16 o 
   4   6   3     6484.01     6666.61     47.85 o 
   5   6   3     1071.52     1123.65     21.14 o 
   6   6   3     1002.04      970.86     22.25 o 
   7   6   3     7674.51     7629.90     61.57 o 
   8   6   3     2961.93     2996.19     38.92 o 
   9   6   3     5684.49     5566.21     64.70 o 
  10   6   3      334.82      333.45     29.26 o 
  11   6   3       25.06       54.79     32.81 o 
  12   6   3      799.36      807.32     47.49 o 
  13   6   3     2528.78     2570.62     73.07 o 
  14   6   3      625.55      675.49     61.50 o 
 -13   7   3      498.38      519.60     56.68 o 
 -12   7   3      924.62      961.04     52.36 o 
 -11   7   3       62.06       63.32     33.82 o 
 -10   7   3     1144.78     1141.99     37.76 o 
  -9   7   3     1903.54     2022.87     43.31 o 
  -8   7   3     8176.83     8167.33     86.43 o 
  -7   7   3     2651.78     2626.30     41.72 o 
  -6   7   3     1135.07     1150.80     28.09 o 
  -5   7   3      436.58      441.32     17.24 o 
  -4   7   3     7970.03     7980.18     57.13 o 
  -3   7   3     4403.28     4501.13     35.38 o 
  -2   7   3    13284.44    13005.61     80.36 o 
  -1   7   3     2077.93     2165.80     24.17 o 
   0   7   3     1467.12     1482.21     19.31 o 
   1   7   3     1505.82     1580.41     19.01 o 
   2   7   3    14595.14    14258.71     91.95 o 
   3   7   3     4342.39     4408.59     34.09 o 
   4   7   3     7427.32     7330.11     52.52 o 
   5   7   3      432.27      491.07     16.87 o 
   6   7   3     1472.86     1541.53     30.12 o 
   7   7   3     2611.35     2664.96     37.74 o 
   8   7   3     8042.39     7990.21     75.85 o 
   9   7   3     1593.11     1683.44     40.06 o 
  10   7   3     1060.58     1002.44     42.11 o 
  11   7   3       36.17       66.70     39.58 o 
  12   7   3      931.16      985.97     57.45 o 
  13   7   3      580.35      633.47     56.37 o 
 -13   8   3     1909.78     1823.19     77.94 o 
 -12   8   3      269.40      241.01     43.83 o 
 -11   8   3      237.11      251.26     38.32 o 
 -10   8   3      269.85      291.97     34.58 o 
  -9   8   3     3545.36     3520.32     58.66 o 
  -8   8   3     3554.61     3564.58     54.78 o 
  -7   8   3     4109.82     3948.64     58.32 o 
  -6   8   3      391.48      425.18     21.64 o 
  -5   8   3      810.80      833.95     21.06 o 
  -4   8   3     2766.45     2803.54     38.70 o 
  -3   8   3    13468.92    13098.02     87.16 o 
  -2   8   3     4134.25     4193.59     36.33 o 
  -1   8   3     5026.32     4890.80     44.20 o 
   0   8   3       17.32       20.04      9.02 o 
   1   8   3     4917.88     4773.40     43.42 o 
   2   8   3     4243.66     4184.30     39.33 o 
   3   8   3    12626.26    12243.84     86.54 o 
   4   8   3     2710.96     2676.51     31.97 o 
   5   8   3      941.17      934.17     23.37 o 
   6   8   3      384.39      431.81     21.99 o 
   7   8   3     4260.59     4290.31     67.60 o 
   8   8   3     3490.00     3538.54     52.69 o 
   9   8   3     3397.14     3328.60     56.32 o 
  10   8   3      245.10      299.80     39.62 o 
  11   8   3      242.14      233.78     43.26 o 
  12   8   3      262.40      255.79     49.55 o 
  13   8   3     2038.10     2030.69     82.94 o 
 -12   9   3      783.68      858.91     50.87 o 
 -11   9   3        9.32       51.20     36.73 o 
 -10   9   3      651.15      745.42     40.70 o 
  -9   9   3     1295.31     1283.75     43.87 o 
  -8   9   3     5050.18     5049.39     64.70 o 
  -7   9   3     1209.46     1303.69     34.61 o 
  -6   9   3     1185.97     1179.52     29.86 o 
  -5   9   3      101.40      123.54     18.50 o 
  -4   9   3     5362.41     5174.00     51.12 o 
  -3   9   3     3556.89     3617.43     37.50 o 
  -2   9   3     7693.83     7534.90     62.68 o 
  -1   9   3     1305.14     1280.74     22.01 o 
   0   9   3       99.64      120.54     16.03 o 
   1   9   3     1447.18     1451.93     28.58 o 
   2   9   3     7567.12     7359.46     57.23 o 
   3   9   3     3829.61     3870.73     46.62 o 
   4   9   3     5422.88     5317.92     52.25 o 
   5   9   3       10.01       -3.04     19.54 o 
   6   9   3     1227.99     1248.94     34.59 o 
   7   9   3     1364.37     1327.59     36.58 o 
   8   9   3     4999.84     4929.45     65.82 o 
   9   9   3     1357.79     1361.27     43.57 o 
  10   9   3      666.04      639.32     43.59 o 
  11   9   3       37.72       -9.49     39.55 o 
  12   9   3      800.12      943.57     62.03 o 
 -12  10   3      315.11      357.90     49.97 o 
 -11  10   3       18.72       96.04     41.04 o 
 -10  10   3      242.37      228.74     39.66 o 
  -9  10   3     2736.70     2754.22     58.47 o 
  -8  10   3     1307.19     1373.11     43.01 o 
  -7  10   3     3308.37     3392.03     66.44 o 
  -6  10   3      303.41      318.66     26.21 o 
  -5  10   3      656.86      734.41     27.50 o 
  -4  10   3     1616.31     1597.32     31.24 o 
  -3  10   3     8612.97     8476.97     72.03 o 
  -2  10   3     3392.53     3405.91     40.19 o 
  -1  10   3     3412.72     3368.71     41.15 o 
   0  10   3       53.18       57.39     13.94 o 
   1  10   3     3474.83     3419.54     41.53 o 
   2  10   3     3431.65     3382.89     39.23 o 
   3  10   3     9477.14     9242.85     81.81 o 
   4  10   3     1710.96     1680.60     40.10 o 
   5  10   3      654.45      634.74     26.58 o 
   6  10   3      350.77      327.40     26.05 o 
   7  10   3     2955.46     2935.02     53.48 o 
   8  10   3     1170.41     1160.96     41.15 o 
   9  10   3     3061.13     3202.72     76.20 o 
  10  10   3      218.93      243.37     41.82 o 
  11  10   3       21.22      -42.27     44.50 o 
  12  10   3      289.25      309.12     58.14 o 
 -11  11   3       33.33       86.99     43.24 o 
 -10  11   3      511.94      520.79     49.94 o 
  -9  11   3      678.77      690.27     47.50 o 
  -8  11   3     3403.29     3486.72     65.69 o 
  -7  11   3      745.79      825.26     36.14 o 
  -6  11   3      812.97      868.93     36.31 o 
  -5  11   3      126.65      115.64     25.56 o 
  -4  11   3     2411.71     2346.86     42.63 o 
  -3  11   3     1879.72     1849.89     38.07 o 
  -2  11   3     5282.55     5139.86     61.37 o 
  -1  11   3     1115.94     1091.56     29.12 o 
   0  11   3       15.40       23.23     16.43 o 
   1  11   3     1071.74     1008.89     27.70 o 
   2  11   3     4887.83     4818.55     53.46 o 
   3  11   3     1854.48     1821.71     48.52 o 
   4  11   3     2186.47     2056.09     43.26 o 
   5  11   3      196.22      224.33     27.24 o 
   6  11   3      707.62      705.54     34.91 o 
   7  11   3      613.05      632.03     37.76 o 
   8  11   3     3713.84     3765.84     68.13 o 
   9  11   3      751.92      744.67     44.40 o 
  10  11   3      424.16      270.11     48.30 o 
  11  11   3       25.97       43.07     46.54 o 
 -10  12   3      194.08      209.13     50.72 o 
  -9  12   3     1466.41     1494.57     63.31 o 
  -8  12   3      696.95      759.60     50.81 o 
  -7  12   3     2007.11     2099.02     56.90 o 
  -6  12   3      201.20      209.48     33.21 o 
  -5  12   3      200.59      236.64     30.30 o 
  -4  12   3      963.31      944.03     36.29 o 
  -3  12   3     5098.59     5046.75     69.06 o 
  -2  12   3     2166.79     2133.98     43.06 o 
  -1  12   3     1403.78     1342.94     34.82 o 
   0  12   3       16.43       28.42     19.86 o 
   1  12   3     1337.43     1341.97     32.83 o 
   2  12   3     2124.98     2096.07     54.67 o 
   3  12   3     4701.39     4598.30     66.77 o 
   4  12   3      806.70      782.33     34.97 o 
   5  12   3      257.95      222.76     30.24 o 
   6  12   3      279.38      281.43     33.81 o 
   7  12   3     1984.27     1907.75     57.70 o 
   8  12   3      704.27      745.69     48.58 o 
   9  12   3     1570.64     1579.60     62.55 o 
  10  12   3      193.16      201.16     54.23 o 
  -9  13   3      410.28      322.70     52.86 o 
  -8  13   3     1837.14     1930.05     67.54 o 
  -7  13   3      669.99      633.75     51.66 o 
  -6  13   3      181.82      174.82     39.78 o 
  -5  13   3       36.83       13.53     34.88 o 
  -4  13   3     1771.11     1740.45     53.36 o 
  -3  13   3     1252.17     1220.53     41.59 o 
  -2  13   3     3793.95     3740.68     59.68 o 
  -1  13   3      343.36      381.08     28.06 o 
   0  13   3       75.52      127.85     24.25 o 
   1  13   3      401.01      410.03     27.96 o 
   2  13   3     3618.85     3602.48     61.24 o 
   3  13   3     1242.88     1240.74     42.05 o 
   4  13   3     1588.31     1489.18     45.11 o 
   5  13   3       44.14       14.02     32.88 o 
   6  13   3      220.14      235.82     39.39 o 
   7  13   3      718.19      706.33     49.35 o 
   8  13   3     1921.09     1997.76     66.32 o 
   9  13   3      445.21      501.52     51.35 o 
  -8  14   3      818.11      938.91     62.28 o 
  -7  14   3     1173.08     1237.19     62.83 o 
  -6  14   3      110.17      114.86     44.31 o 
  -5  14   3      191.97      207.77     43.41 o 
  -4  14   3      442.83      392.97     40.62 o 
  -3  14   3     2632.09     2649.86     62.86 o 
  -2  14   3      882.12      865.50     37.39 o 
  -1  14   3      953.37      963.05     38.10 o 
   0  14   3        8.71       20.33     26.40 o 
   1  14   3      982.75      916.84     51.84 o 
   2  14   3      773.02      779.67     39.36 o 
   3  14   3     2660.48     2734.14     60.45 o 
   4  14   3      371.92      384.77     37.45 o 
   5  14   3      235.11      223.46     39.55 o 
   6  14   3       77.68       69.60     41.86 o 
   7  14   3     1169.94     1125.60     62.77 o 
   8  14   3      766.89      766.57     57.77 o 
  -6  15   3      156.67      128.61     48.36 o 
  -5  15   3       48.28       45.62     42.45 o 
  -4  15   3      882.89      926.68     50.25 o 
  -3  15   3      672.11      628.19     43.14 o 
  -2  15   3     1508.15     1516.35     50.67 o 
  -1  15   3      220.06      230.36     34.79 o 
   0  15   3       18.54       24.48     31.29 o 
   1  15   3      271.10      280.95     37.15 o 
   2  15   3     1712.34     1721.36     57.10 o 
   3  15   3      817.20      779.57     42.41 o 
   4  15   3      873.98      918.23     46.50 o 
   5  15   3       50.61       26.84     39.11 o 
   6  15   3      179.45      155.82     47.07 o 
  -4  16   3      301.15      297.15     46.37 o 
  -3  16   3     1272.86     1296.54     52.94 o 
  -2  16   3      465.22      475.32     41.73 o 
  -1  16   3      511.38      466.39     42.28 o 
   0  16   3       78.35       69.41     38.22 o 
   1  16   3      524.72      598.47     45.62 o 
   2  16   3      448.16      528.02     42.23 o 
   3  16   3     1445.77     1426.34     57.40 o 
   4  16   3      301.82      229.27     42.29 o 
   0   0   4     3731.67     4163.63     38.41 o 
   1   0   4    40760.96    40930.11    224.71 o 
   2   0   4      625.55      709.21      9.54 o 
   3   0   4      879.30      888.11     10.96 o 
   4   0   4      437.60      523.52     10.90 o 
   5   0   4    28147.11    27415.62    142.31 o 
   6   0   4      860.97     1001.24     16.06 o 
   7   0   4     7678.17     7626.15     53.54 o 
   8   0   4        1.58       -4.39     14.05 o 
   9   0   4     3505.87     3404.70     40.21 o 
  10   0   4       36.51       80.60     21.21 o 
  11   0   4     8196.71     8086.10     76.81 o 
  12   0   4      131.53      209.31     31.93 o 
  13   0   4      442.14      471.37     42.51 o 
  14   0   4        2.37       62.58     44.46 o 
  15   0   4     1634.31     1332.80    206.59 o 
 -15   1   4       74.74      108.78    122.31 o 
 -14   1   4      374.70      410.56     49.79 o 
 -13   1   4       14.50       93.56     36.62 o 
 -12   1   4     3384.07     3395.80     77.80 o 
 -11   1   4      788.24      840.57     32.65 o 
 -10   1   4     7131.40     7062.92     75.82 o 
  -9   1   4      469.74      486.64     20.76 o 
  -8   1   4      183.24      204.55     16.01 o 
  -7   1   4      746.49      826.38     17.89 o 
  -6   1   4    20329.99    20204.12    114.58 o 
  -5   1   4     1689.94     1822.75     18.31 o 
  -4   1   4    14831.03    14481.27     80.58 o 
  -3   1   4      244.20      265.94      9.21 o 
  -2   1   4     9981.26    10128.45     55.54 o 
  -1   1   4     1899.37     2252.79     16.47 o 
   0   1   4    57511.13    56789.99    292.60 o 
   1   1   4     2335.09     2710.63     19.07 o 
   2   1   4    10181.87    10438.46     59.34 o 
   3   1   4      262.64      298.84      7.98 o 
   4   1   4    15198.07    14880.73     83.34 o 
   5   1   4     2130.37     2272.05     20.88 o 
   6   1   4    21368.08    20951.02    114.26 o 
   7   1   4      698.60      759.18     17.61 o 
   8   1   4      109.84      110.37     15.64 o 
   9   1   4      387.90      426.65     21.68 o 
  10   1   4     7844.57     7822.06     75.45 o 
  11   1   4      660.38      747.37     30.90 o 
  12   1   4     3266.96     3322.15     59.34 o 
  13   1   4       13.91      101.01     40.62 o 
  14   1   4      315.42      392.45     48.69 o 
  15   1   4       85.01       85.70     95.42 o 
 -14   2   4       47.92      157.10     45.80 o 
 -13   2   4      514.73      502.96     41.24 o 
 -12   2   4       40.63       82.52     31.73 o 
 -11   2   4     8065.06     7817.18     85.47 o 
 -10   2   4      564.23      599.25     26.59 o 
  -9   2   4     3742.93     3633.89     41.68 o 
  -8   2   4       27.46       24.31     14.58 o 
  -7   2   4     7350.27     7448.04     55.30 o 
  -6   2   4      446.99      557.02     15.02 o 
  -5   2   4    31291.04    30750.90    162.01 o 
  -4   2   4      805.15      856.43     12.51 o 
  -3   2   4     1856.09     1798.60     15.74 o 
  -2   2   4      600.48      677.42     11.71 o 
  -1   2   4    27963.32    27981.48    150.39 o 
   0   2   4       85.00      132.60      6.09 o 
   1   2   4    27362.96    27359.71    141.23 o 
   2   2   4      759.97      855.70     10.41 o 
   3   2   4     1900.53     1853.69     15.79 o 
   4   2   4     1324.74     1375.50     14.55 o 
   5   2   4    31068.89    30503.65    162.21 o 
   6   2   4      623.60      703.94     18.32 o 
   7   2   4     7025.03     7151.20     50.28 o 
   8   2   4       19.80       -9.22     16.40 o 
   9   2   4     3186.45     3077.97     41.52 o 
  10   2   4      299.02      305.75     24.18 o 
  11   2   4     7921.82     7922.85     82.14 o 
  12   2   4       33.53      104.91     32.46 o 
  13   2   4      585.25      634.61     43.47 o 
  14   2   4       35.62      136.20     45.99 o 
 -14   3   4      200.94      225.60     48.79 o 
 -13   3   4      127.87      194.91     42.95 o 
 -12   3   4     3344.55     3313.18     60.12 o 
 -11   3   4      576.16      674.12     32.87 o 
 -10   3   4     7220.18     6984.74     66.14 o 
  -9   3   4       66.98       79.67     19.26 o 
  -8   3   4       80.15       76.63     16.12 o 
  -7   3   4      607.23      594.68     17.50 o 
  -6   3   4    22175.49    21704.04    121.37 o 
  -5   3   4     2905.96     2974.96     25.07 o 
  -4   3   4    15140.32    15189.63     83.45 o 
  -3   3   4      291.66      310.49      8.44 o 
  -2   3   4     5089.32     4948.82     31.49 o 
  -1   3   4     3479.95     3915.29     26.55 o 
   0   3   4    36489.22    36136.33    211.54 o 
   1   3   4     4209.57     4771.46     32.16 o 
   2   3   4     5471.97     5418.83     33.85 o 
   3   3   4      247.68      268.13      8.28 o 
   4   3   4    14288.44    14427.32     84.30 o 
   5   3   4     3075.38     3207.92     26.19 o 
   6   3   4    21346.19    20882.64    120.19 o 
   7   3   4      383.01      403.36     15.83 o 
   8   3   4      108.44      133.38     16.12 o 
   9   3   4      106.65      111.95     19.74 o 
  10   3   4     7561.28     7465.02     73.09 o 
  11   3   4      494.78      510.55     32.13 o 
  12   3   4     3065.68     2869.71     56.98 o 
  13   3   4      175.12      255.31     42.02 o 
  14   3   4      136.15      213.40     47.61 o 
 -14   4   4       25.93      114.30     46.11 o 
 -13   4   4      374.69      435.70     46.26 o 
 -12   4   4       68.34      103.47     35.74 o 
 -11   4   4     6673.72     6581.71     87.24 o 
 -10   4   4      332.17      331.29     26.29 o 
  -9   4   4     2762.01     2716.44     42.02 o 
  -8   4   4      180.43      165.90     18.24 o 
  -7   4   4     6181.52     6160.50     51.63 o 
  -6   4   4      722.85      816.82     18.17 o 
  -5   4   4    23615.21    23011.36    136.04 o 
  -4   4   4      191.31      202.57      9.11 o 
  -3   4   4      850.69      822.95     13.06 o 
  -2   4   4      122.60      141.50      7.31 o 
  -1   4   4    24286.70    24384.54    146.64 o 
   0   4   4     2658.70     3001.39     24.65 o 
   1   4   4    25375.04    25385.52    148.32 o 
   2   4   4      236.45      271.50      8.85 o 
   3   4   4     1164.56     1187.16     14.10 o 
   4   4   4      464.47      489.27     11.26 o 
   5   4   4    25741.39    25166.60    143.56 o 
   6   4   4      573.74      689.89     16.94 o 
   7   4   4     6248.70     6326.51     51.80 o 
   8   4   4      187.36      163.09     18.31 o 
   9   4   4     2929.11     2964.66     44.23 o 
  10   4   4      285.63      284.50     28.12 o 
  11   4   4     6661.54     6531.89     81.95 o 
  12   4   4      100.81      119.72     34.65 o 
  13   4   4      335.48      369.07     46.52 o 
  14   4   4        7.08       67.23     44.91 o 
 -14   5   4      212.91      199.59     53.86 o 
 -13   5   4        2.97       24.98     45.02 o 
 -12   5   4     2416.50     2328.50     62.04 o 
 -11   5   4      239.52      258.35     31.39 o 
 -10   5   4     6177.79     6147.47     68.75 o 
  -9   5   4      370.70      400.05     26.20 o 
  -8   5   4       43.95       41.37     19.75 o 
  -7   5   4      475.36      549.58     21.48 o 
  -6   5   4    14828.40    14604.62     98.67 o 
  -5   5   4     1274.17     1329.72     20.02 o 
  -4   5   4    10983.87    10784.26     67.44 o 
  -3   5   4        8.95       14.78      6.57 o 
  -2   5   4     6215.77     6058.87     39.78 o 
  -1   5   4      859.01      973.80     18.54 o 
   0   5   4    33519.53    32500.33    196.38 o 
   1   5   4      934.53     1058.43     17.95 o 
   2   5   4     6061.77     5821.70     42.00 o 
   3   5   4       19.25       16.65      6.76 o 
   4   5   4     9783.31     9595.83     62.52 o 
   5   5   4     1175.23     1240.03     20.34 o 
   6   5   4    14960.87    14898.90     93.81 o 
   7   5   4      335.65      384.50     18.05 o 
   8   5   4       15.03       37.28     18.39 o 
   9   5   4      355.87      327.95     25.02 o 
  10   5   4     5712.95     5577.92     71.21 o 
  11   5   4      305.47      247.21     36.03 o 
  12   5   4     2893.97     2760.16     65.65 o 
  13   5   4       16.83       25.26     41.06 o 
  14   5   4      272.70      316.62     52.00 o 
 -14   6   4       28.35      205.80    183.43 o 
 -13   6   4      263.26      274.63     51.55 o 
 -12   6   4      210.02      240.07     43.77 o 
 -11   6   4     5260.35     5313.50     73.69 o 
 -10   6   4      123.97      133.17     29.62 o 
  -9   6   4     2187.60     2174.12     57.07 o 
  -8   6   4       14.71      -21.64     21.64 o 
  -7   6   4     4598.54     4442.04     48.62 o 
  -6   6   4      104.86      137.92     15.65 o 
  -5   6   4    15995.20    15748.37     99.96 o 
  -4   6   4     1100.41     1170.39     18.88 o 
  -3   6   4      383.66      412.07     12.28 o 
  -2   6   4      586.08      625.01     11.97 o 
  -1   6   4    21685.28    21516.02    135.09 o 
   0   6   4      714.74      844.37     20.21 o 
   1   6   4    20980.16    20691.38    135.73 o 
   2   6   4      514.90      571.16     13.27 o 
   3   6   4      399.83      452.09     11.29 o 
   4   6   4     1099.75     1088.17     17.74 o 
   5   6   4    15314.25    15036.19     99.09 o 
   6   6   4      213.81      257.87     16.45 o 
   7   6   4     4954.31     4841.27     48.17 o 
   8   6   4       39.72       26.12     19.47 o 
   9   6   4     2116.43     2167.05     41.89 o 
  10   6   4      123.26      107.95     33.46 o 
  11   6   4     4914.75     4817.13     79.46 o 
  12   6   4      190.50      192.44     44.75 o 
  13   6   4      192.10      202.48     50.37 o 
  14   6   4       38.66     -100.66    157.33 o 
 -13   7   4       71.53       98.28     51.27 o 
 -12   7   4     2433.28     2465.05     79.52 o 
 -11   7   4      230.64      266.43     35.77 o 
 -10   7   4     4514.50     4462.25     66.30 o 
  -9   7   4      137.26      107.64     26.09 o 
  -8   7   4       82.68       50.25     25.09 o 
  -7   7   4      478.96      539.88     25.98 o 
  -6   7   4    10933.60    10873.37    103.04 o 
  -5   7   4      729.76      805.16     19.58 o 
  -4   7   4     8071.85     7990.88     56.09 o 
  -3   7   4      145.18      169.34     11.49 o 
  -2   7   4     2620.24     2547.10     25.17 o 
  -1   7   4     1695.92     1713.32     23.30 o 
   0   7   4    22103.77    21499.79    142.18 o 
   1   7   4     1651.51     1687.45     22.37 o 
   2   7   4     3303.10     3225.65     31.08 o 
   3   7   4      142.45      155.36      8.89 o 
   4   7   4     9008.03     8902.07     64.33 o 
   5   7   4      631.73      723.66     20.70 o 
   6   7   4    10214.80    10192.00     84.71 o 
   7   7   4      643.50      664.47     25.14 o 
   8   7   4       83.49       91.97     21.41 o 
   9   7   4      104.26       95.71     27.60 o 
  10   7   4     4997.65     4936.35     77.01 o 
  11   7   4      233.05      197.52     48.12 o 
  12   7   4     2476.42     2412.88     72.58 o 
  13   7   4       53.79      105.70     48.30 o 
 -13   8   4      200.94      162.63     52.15 o 
 -12   8   4       55.90       92.16     43.16 o 
 -11   8   4     4260.93     4591.48     81.05 o 
 -10   8   4      214.44      217.60     31.80 o 
  -9   8   4     1105.91     1168.61     39.66 o 
  -8   8   4       57.22       15.63     25.57 o 
  -7   8   4     3189.11     3135.71     45.87 o 
  -6   8   4      498.22      546.06     23.00 o 
  -5   8   4    11423.84    11244.33     84.71 o 
  -4   8   4       80.85       92.04     13.87 o 
  -3   8   4      906.49      932.22     19.76 o 
  -2   8   4      406.93      402.12     14.37 o 
  -1   8   4    12753.51    12454.46     94.75 o 
   0   8   4      158.12      193.32     13.66 o 
   1   8   4    11287.95    10963.24     82.59 o 
   2   8   4      232.43      245.97     14.14 o 
   3   8   4      938.14      970.48     18.64 o 
   4   8   4       60.56       75.99     13.11 o 
   5   8   4    11632.18    11406.43     86.73 o 
   6   8   4      542.04      571.79     24.49 o 
   7   8   4     3263.17     3183.33     49.72 o 
   8   8   4       23.21       10.35     24.20 o 
   9   8   4     1255.79     1276.86     47.71 o 
  10   8   4      242.96      219.38     42.04 o 
  11   8   4     4277.76     4437.33    136.05 o 
  12   8   4       40.58       51.73     47.13 o 
  13   8   4      207.09      237.57     50.82 o 
 -12   9   4     1855.27     1878.93     70.77 o 
 -11   9   4      282.04      227.21     40.48 o 
 -10   9   4     3680.28     3753.83    103.23 o 
  -9   9   4       34.89      -14.24     30.24 o 
  -8   9   4       92.80       66.03     28.53 o 
  -7   9   4       49.33       78.35     24.73 o 
  -6   9   4     7367.95     7265.16     71.96 o 
  -5   9   4      629.37      739.23     25.24 o 
  -4   9   4     6297.62     6264.34     67.32 o 
  -3   9   4       68.65       84.08     15.84 o 
  -2   9   4     1236.26     1223.67     23.92 o 
  -1   9   4      945.04     1012.69     26.31 o 
   0   9   4    13226.01    12789.93     97.81 o 
   1   9   4      884.87      925.58     24.84 o 
   2   9   4     1360.84     1363.90     26.97 o 
   3   9   4       38.93       34.18     13.36 o 
   4   9   4     5640.39     5602.85     67.49 o 
   5   9   4      494.54      556.84     23.56 o 
   6   9   4     7517.70     7433.92     76.13 o 
   7   9   4       47.71       74.44     26.40 o 
   8   9   4      105.01       69.09     26.47 o 
   9   9   4       96.41       58.64     33.81 o 
  10   9   4     3300.35     3208.47     79.39 o 
  11   9   4      349.80      308.24     52.36 o 
  12   9   4     1866.99     1724.36     63.69 o 
 -12  10   4       63.41      314.90    193.49 o 
 -11  10   4     2622.95     2622.63     68.40 o 
 -10  10   4      147.65      167.43     39.45 o 
  -9  10   4      802.38      863.57     69.93 o 
  -8  10   4       80.33       46.67     31.61 o 
  -7  10   4     2206.57     2187.69     56.55 o 
  -6  10   4      420.79      432.36     29.83 o 
  -5  10   4     6866.11     6859.36     69.71 o 
  -4  10   4      266.17      323.49     21.51 o 
  -3  10   4      229.16      226.70     19.31 o 
  -2  10   4      161.46      128.25     16.85 o 
  -1  10   4     8218.39     8044.05     72.01 o 
   0  10   4      245.49      314.96     21.58 o 
   1  10   4     9023.88     8769.80     81.94 o 
   2  10   4      175.24      189.51     16.04 o 
   3  10   4      364.21      379.44     20.57 o 
   4  10   4      195.48      209.98     21.80 o 
   5  10   4     6991.13     6825.78     78.41 o 
   6  10   4      348.73      326.17     31.47 o 
   7  10   4     1966.40     2070.54     50.38 o 
   8  10   4       77.85       96.04     30.42 o 
   9  10   4      840.35      809.17     49.41 o 
  10  10   4      235.23      208.65     49.80 o 
  11  10   4     2722.65     2749.89     85.68 o 
  12  10   4       68.21      -35.79    172.99 o 
 -11  11   4       76.24      100.34     51.14 o 
 -10  11   4     2137.93     2179.00     67.96 o 
  -9  11   4      155.14      136.96     42.87 o 
  -8  11   4       33.31       34.26     39.72 o 
  -7  11   4      149.07      174.27     33.42 o 
  -6  11   4     4246.09     4227.41     63.68 o 
  -5  11   4      181.70      221.84     26.37 o 
  -4  11   4     3083.89     3026.38     47.69 o 
  -3  11   4       44.48       28.29     20.33 o 
  -2  11   4     1521.40     1503.17     33.89 o 
  -1  11   4      331.80      336.66     20.72 o 
   0  11   4     8840.81     8663.31     78.24 o 
   1  11   4      341.19      351.33     19.47 o 
   2  11   4     1326.29     1190.78     32.91 o 
   3  11   4       58.01       75.00     21.49 o 
   4  11   4     2953.28     2921.01     51.06 o 
   5  11   4      203.52      235.18     27.65 o 
   6  11   4     4759.31     4763.81     67.87 o 
   7  11   4      187.06      177.81     35.65 o 
   8  11   4       44.23      -37.04     37.04 o 
   9  11   4      116.93      166.15     47.09 o 
  10  11   4     2236.52     2339.50     87.81 o 
  11  11   4       66.56       63.80     50.09 o 
 -10  12   4       72.54       95.54     45.94 o 
  -9  12   4      743.05      714.96     53.91 o 
  -8  12   4       42.07       -1.28     42.63 o 
  -7  12   4     1509.15     1479.31     53.61 o 
  -6  12   4       52.42       49.20     34.25 o 
  -5  12   4     4417.52     4441.96     75.53 o 
  -4  12   4      186.14      186.72     28.38 o 
  -3  12   4      145.12      146.08     24.92 o 
  -2  12   4       58.93       90.26     23.17 o 
  -1  12   4     4568.39     4538.42     56.55 o 
   0  12   4      209.42      217.30     22.62 o 
   1  12   4     4544.39     4445.21     55.16 o 
   2  12   4       36.16       22.58     24.61 o 
   3  12   4       91.62      113.22     25.97 o 
   4  12   4      218.36      185.15     29.00 o 
   5  12   4     4209.59     4259.72     69.73 o 
   6  12   4       65.82       55.54     32.49 o 
   7  12   4     1229.75     1255.46     55.26 o 
   8  12   4       35.53      -40.52     40.52 o 
   9  12   4      734.05      722.82     59.42 o 
  10  12   4       52.62        0.03     55.16 o 
  -9  13   4       36.83        1.86     51.65 o 
  -8  13   4       31.12      -17.70     50.07 o 
  -7  13   4       48.18       -2.64     45.43 o 
  -6  13   4     3106.45     3258.31    108.58 o 
  -5  13   4      375.43      375.82     42.69 o 
  -4  13   4     1907.84     1853.41     50.54 o 
  -3  13   4       60.87       18.40     27.67 o 
  -2  13   4      704.64      737.79     32.93 o 
  -1  13   4      195.83      219.72     27.02 o 
   0  13   4     4086.56     4157.47     62.34 o 
   1  13   4      230.18      211.75     26.40 o 
   2  13   4      835.94      854.69     35.45 o 
   3  13   4       89.33       83.61     27.38 o 
   4  13   4     1982.66     1909.32     54.29 o 
   5  13   4      437.05      382.76     40.29 o 
   6  13   4     3213.61     3305.16    112.66 o 
   7  13   4       76.08       46.19     44.88 o 
   8  13   4       49.88      -31.45     45.56 o 
   9  13   4       16.57       18.77     54.28 o 
  -8  14   4       64.28       24.74     55.77 o 
  -7  14   4      848.73      979.15     63.09 o 
  -6  14   4       80.50       22.10     45.88 o 
  -5  14   4     2888.29     2892.61     75.55 o 
  -4  14   4       54.62       42.36     37.20 o 
  -3  14   4       88.65       82.13     33.50 o 
  -2  14   4       31.98      -12.14     29.74 o 
  -1  14   4     2094.31     2070.94     50.24 o 
   0  14   4      168.58      208.65     29.24 o 
   1  14   4     1896.01     1913.73     63.01 o 
   2  14   4       25.80       42.77     31.61 o 
   3  14   4      115.72       47.26     31.09 o 
   4  14   4       57.82       -4.67     34.96 o 
   5  14   4     2908.96     2932.24     88.73 o 
   6  14   4       59.05        3.98     42.62 o 
   7  14   4      774.50      732.06     56.67 o 
   8  14   4       79.66       45.06     69.86 o 
  -6  15   4     1732.54     1665.67     67.37 o 
  -5  15   4      103.24       52.70     43.75 o 
  -4  15   4      934.80      999.74     52.05 o 
  -3  15   4       41.51       28.31     36.96 o 
  -2  15   4      406.84      434.69     39.93 o 
  -1  15   4       44.52       53.40     32.49 o 
   0  15   4     2411.44     2481.71     61.91 o 
   1  15   4       50.40       40.79     34.50 o 
   2  15   4      454.68      459.88     41.21 o 
   3  15   4       28.77       72.12     35.88 o 
   4  15   4      985.00      984.46     48.56 o 
   5  15   4       92.84       67.54     40.54 o 
   6  15   4     1730.55     1760.36     67.79 o 
  -4  16   4       30.61     -176.72    231.90 o 
  -3  16   4       52.45       40.74     40.60 o 
  -2  16   4       35.06       31.39     37.38 o 
  -1  16   4     1318.40     1189.70     51.62 o 
   0  16   4      140.73      124.19     39.11 o 
   1  16   4     1295.94     1349.92     54.00 o 
   2  16   4       47.11       15.67     35.05 o 
   3  16   4       37.82       20.11     37.73 o 
   4  16   4       34.41      -61.52     93.26 o 
   1   0   5     9886.98     9911.60     55.00 o 
   2   0   5      668.35      621.14     10.98 o 
   3   0   5    28532.08    28059.39    147.93 o 
   4   0   5       19.79       40.53      6.93 o 
   5   0   5     1726.35     1643.86     19.32 o 
   6   0   5       11.27       15.02     10.49 o 
   7   0   5    10999.41    10826.50     72.51 o 
   8   0   5       36.90       38.60     16.46 o 
   9   0   5     7297.96     7204.19     60.99 o 
  10   0   5      175.15      143.27     23.58 o 
  11   0   5      243.98      288.38     28.98 o 
  12   0   5      222.16      290.32     35.58 o 
  13   0   5     3270.52     3202.61    136.63 o 
  14   0   5       71.41      133.52     55.95 o 
 -14   1   5     3079.36     3125.41     96.69 o 
 -13   1   5      224.35      299.42     40.36 o 
 -12   1   5     2549.83     2410.64     58.12 o 
 -11   1   5       24.23       43.43     28.14 o 
 -10   1   5     2790.63     2825.99     54.38 o 
  -9   1   5      163.67      158.36     19.66 o 
  -8   1   5    16307.17    16155.70    113.78 o 
  -7   1   5       28.63       24.80     13.02 o 
  -6   1   5     3144.32     3095.78     31.65 o 
  -5   1   5       79.15       86.82      9.65 o 
  -4   1   5    16563.38    16544.30     91.77 o 
  -3   1   5     1510.67     1449.60     15.30 o 
  -2   1   5    36798.42    36690.95    185.07 o 
  -1   1   5     1478.54     1495.63     13.03 o 
   0   1   5      117.30      165.42      6.45 o 
   1   1   5     1453.47     1438.10     13.85 o 
   2   1   5    37110.77    37285.32    198.68 o 
   3   1   5     1427.26     1375.40     14.30 o 
   4   1   5    18426.63    18327.38    100.61 o 
   5   1   5      118.96      112.45      9.79 o 
   6   1   5     3326.24     3266.05     29.38 o 
   7   1   5        8.80        4.15     12.69 o 
   8   1   5    16498.21    16377.04    112.54 o 
   9   1   5       68.80       59.57     20.06 o 
  10   1   5     2584.83     2547.96     43.02 o 
  11   1   5       17.93       28.46     25.49 o 
  12   1   5     2470.82     2405.07     60.84 o 
  13   1   5      199.59      190.03     45.07 o 
  14   1   5     2840.18     2655.18     90.03 o 
 -14   2   5       47.29      115.47     44.99 o 
 -13   2   5     3559.87     3385.54    100.01 o 
 -12   2   5       20.56       53.07     33.10 o 
 -11   2   5      133.39      173.48     29.10 o 
 -10   2   5      124.56      108.99     24.86 o 
  -9   2   5     7580.47     7478.09     68.91 o 
  -8   2   5      299.15      306.68     19.44 o 
  -7   2   5     9914.79     9744.76     71.61 o 
  -6   2   5      135.56      131.29     11.71 o 
  -5   2   5     1843.52     1914.04     21.13 o 
  -4   2   5       62.87      114.85      8.38 o 
  -3   2   5    32595.87    31629.24    164.19 o 
  -2   2   5     1306.94     1321.36     13.85 o 
  -1   2   5    10681.81    10431.43     62.83 o 
   0   2   5      271.53      295.62      7.33 o 
   1   2   5    11887.78    11764.99     66.94 o 
   2   2   5     1726.98     1746.83     16.11 o 
   3   2   5    33517.11    32852.93    164.12 o 
   4   2   5      122.15      166.28      7.73 o 
   5   2   5     1920.82     1985.60     21.64 o 
   6   2   5      203.90      204.71     13.36 o 
   7   2   5     9326.11     9231.01     65.73 o 
   8   2   5      259.02      229.29     18.56 o 
   9   2   5     7577.65     7533.87     67.61 o 
  10   2   5      132.30      126.93     24.67 o 
  11   2   5       54.16       81.17     29.21 o 
  12   2   5        1.47       36.29     36.34 o 
  13   2   5     3603.41     3378.32     79.00 o 
  14   2   5       58.76      220.39     50.12 o 
 -14   3   5     3129.79     2870.03    108.56 o 
 -13   3   5       40.13      112.88     42.77 o 
 -12   3   5     2134.99     2035.07     55.83 o 
 -11   3   5        8.75       32.12     28.98 o 
 -10   3   5     1433.19     1422.21     36.52 o 
  -9   3   5      489.90      513.89     25.45 o 
  -8   3   5    14723.78    14251.67    103.72 o 
  -7   3   5      388.94      384.67     17.54 o 
  -6   3   5     2455.20     2484.49     26.81 o 
  -5   3   5      118.19      114.33     10.60 o 
  -4   3   5    14396.24    14210.23     81.13 o 
  -3   3   5      330.63      317.93      9.85 o 
  -2   3   5    29969.94    29535.71    164.27 o 
  -1   3   5      263.55      279.39      9.56 o 
   0   3   5      142.79      196.69      8.65 o 
   1   3   5      162.08      174.55      7.14 o 
   2   3   5    29771.33    29657.29    162.80 o 
   3   3   5      399.27      393.73      8.92 o 
   4   3   5    13223.04    13107.82     77.26 o 
   5   3   5       89.23       90.34      9.63 o 
   6   3   5     2238.03     2229.93     26.47 o 
   7   3   5      464.93      476.08     17.81 o 
   8   3   5    15035.94    14921.93    104.99 o 
   9   3   5      457.91      470.14     24.25 o 
  10   3   5     1284.39     1242.19     37.16 o 
  11   3   5       15.32       76.00     31.23 o 
  12   3   5     2319.34     2218.59     60.77 o 
  13   3   5       54.65       90.67     42.99 o 
  14   3   5     3141.32     3031.72     85.12 o 
 -14   4   5       15.56      105.85     48.76 o 
 -13   4   5     3371.83     3485.26     77.96 o 
 -12   4   5      125.60      121.06     37.96 o 
 -11   4   5       74.54       96.38     31.23 o 
 -10   4   5       10.34      -23.73     24.88 o 
  -9   4   5     7174.72     7022.39     69.58 o 
  -8   4   5      269.52      277.96     21.41 o 
  -7   4   5     7032.88     6976.61     58.67 o 
  -6   4   5      191.88      204.76     14.41 o 
  -5   4   5      703.85      749.06     16.76 o 
  -4   4   5      688.14      725.76     14.40 o 
  -3   4   5    24448.42    24250.92    134.98 o 
  -2   4   5       81.35       93.42      7.71 o 
  -1   4   5     9853.92     9754.79     58.94 o 
   0   4   5       61.76       71.61      5.62 o 
   1   4   5     9142.16     8997.38     55.67 o 
   2   4   5        6.10       37.59      7.33 o 
   3   4   5    24709.61    24678.81    138.20 o 
   4   4   5      725.06      718.40     13.72 o 
   5   4   5      648.22      671.55     16.34 o 
   6   4   5      245.57      238.73     13.86 o 
   7   4   5     7594.28     7543.01     61.34 o 
   8   4   5      172.30      159.39     20.02 o 
   9   4   5     7291.70     7180.89     74.51 o 
  10   4   5       12.15        2.59     27.79 o 
  11   4   5       91.37      126.50     32.07 o 
  12   4   5       71.37       53.70     38.90 o 
  13   4   5     3226.33     3174.68     79.77 o 
  14   4   5       10.83      110.58     49.83 o 
 -14   5   5     2424.82     2349.97    117.48 o 
 -13   5   5       38.30       68.14     46.19 o 
 -12   5   5     1478.80     1471.71     57.00 o 
 -11   5   5       29.23       39.43     32.51 o 
 -10   5   5     1946.80     1949.53     46.75 o 
  -9   5   5       78.35       93.78     26.11 o 
  -8   5   5    11307.71    11099.77    109.53 o 
  -7   5   5      250.16      225.92     19.82 o 
  -6   5   5     2188.01     2106.92     30.50 o 
  -5   5   5      156.54      168.60     13.79 o 
  -4   5   5    14248.95    13999.56     87.03 o 
  -3   5   5      711.82      689.91     13.44 o 
  -2   5   5    25881.30    25471.51    138.35 o 
  -1   5   5      534.18      515.07     10.91 o 
   0   5   5       77.29       80.02      7.79 o 
   1   5   5      451.57      470.07     10.30 o 
   2   5   5    23457.93    22972.58    140.33 o 
   3   5   5      760.10      734.17     15.72 o 
   4   5   5    13780.42    13546.61     88.54 o 
   5   5   5      101.71      102.66     12.96 o 
   6   5   5     2229.79     2210.99     29.26 o 
   7   5   5      220.06      207.80     18.69 o 
   8   5   5    11191.56    11181.13     91.33 o 
   9   5   5       94.30      118.74     25.02 o 
  10   5   5     1939.16     1859.22     44.17 o 
  11   5   5       53.09       43.47     33.49 o 
  12   5   5     1691.38     1729.66     65.94 o 
  13   5   5       43.24      119.46     42.99 o 
  14   5   5     2695.71     2650.95    121.94 o 
 -13   6   5     2619.06     2460.77     76.67 o 
 -12   6   5       18.40       73.76     42.67 o 
 -11   6   5       57.80       86.78     32.27 o 
 -10   6   5       77.43       39.93     31.70 o 
  -9   6   5     5467.09     5237.32     72.31 o 
  -8   6   5      280.56      287.25     25.01 o 
  -7   6   5     7478.38     7467.96     68.19 o 
  -6   6   5      116.66      112.79     17.74 o 
  -5   6   5      790.51      809.98     20.24 o 
  -4   6   5      612.94      603.42     16.06 o 
  -3   6   5    15515.80    15442.79     92.53 o 
  -2   6   5       13.40       39.02      7.63 o 
  -1   6   5     6815.58     6807.39     49.35 o 
   0   6   5      108.26      159.41      9.09 o 
   1   6   5     7552.90     7563.38     54.68 o 
   2   6   5       51.36       70.18      9.51 o 
   3   6   5    15158.22    14910.27     95.90 o 
   4   6   5      548.42      539.77     15.67 o 
   5   6   5     1010.38     1053.24     23.88 o 
   6   6   5       49.32       47.31     15.75 o 
   7   6   5     7126.74     7081.03     65.69 o 
   8   6   5      381.05      366.81     25.37 o 
   9   6   5     6018.63     5857.58     74.19 o 
  10   6   5      124.35      103.50     34.70 o 
  11   6   5       67.09      119.87     41.98 o 
  12   6   5       32.36       76.21     42.72 o 
  13   6   5     2328.66     2319.67     88.64 o 
 -13   7   5       24.50        1.09     49.04 o 
 -12   7   5     1618.26     1669.42     60.88 o 
 -11   7   5       81.84       72.92     37.09 o 
 -10   7   5     1020.65     1016.51     40.24 o 
  -9   7   5      126.07      100.33     29.16 o 
  -8   7   5     7758.06     7664.42     96.44 o 
  -7   7   5      429.43      437.14     25.54 o 
  -6   7   5     1431.18     1473.91     30.32 o 
  -5   7   5      158.38      147.08     16.01 o 
  -4   7   5     8271.20     8295.32     58.73 o 
  -3   7   5      460.78      472.41     14.28 o 
  -2   7   5    15269.07    14930.48     99.30 o 
  -1   7   5      201.44      211.10     12.28 o 
   0   7   5       86.30      117.32     12.75 o 
   1   7   5      106.97       94.38     10.63 o 
   2   7   5    16725.38    16305.37    121.78 o 
   3   7   5      402.49      406.54     14.97 o 
   4   7   5     8366.52     8218.36     61.23 o 
   5   7   5      186.52      177.79     15.23 o 
   6   7   5     1400.71     1465.88     34.49 o 
   7   7   5      426.23      404.22     23.83 o 
   8   7   5     7769.52     7625.31     90.06 o 
   9   7   5       98.13       98.35     30.05 o 
  10   7   5      964.36      936.41     44.12 o 
  11   7   5       75.02       55.43     42.65 o 
  12   7   5     1697.60     1771.97     69.97 o 
  13   7   5       47.03       75.62     50.98 o 
 -12   8   5       10.50       24.40     42.42 o 
 -11   8   5       27.14      -14.49     37.81 o 
 -10   8   5       84.82       32.59     34.88 o 
  -9   8   5     4155.19     4280.32     63.34 o 
  -8   8   5       24.92       77.92     27.41 o 
  -7   8   5     5414.53     5457.57     69.59 o 
  -6   8   5      206.81      176.05     21.50 o 
  -5   8   5      612.45      653.25     23.11 o 
  -4   8   5       70.66       80.22     14.58 o 
  -3   8   5    14235.98    14061.54     97.27 o 
  -2   8   5      255.88      261.91     13.73 o 
  -1   8   5     3380.45     3359.18     37.85 o 
   0   8   5       18.35       30.68     13.41 o 
   1   8   5     3742.34     3660.10     39.44 o 
   2   8   5      273.05      260.20     16.27 o 
   3   8   5    13773.96    13347.29     88.36 o 
   4   8   5       45.30       52.54     13.41 o 
   5   8   5      784.44      776.29     23.38 o 
   6   8   5      214.50      181.96     23.98 o 
   7   8   5     5500.23     5468.96     65.68 o 
   8   8   5       40.35       60.53     30.17 o 
   9   8   5     4186.53     4152.96     68.89 o 
  10   8   5       60.40       78.67     43.39 o 
  11   8   5        9.29       90.44     45.83 o 
  12   8   5       14.83        6.08     46.99 o 
 -12   9   5     1035.69     1067.91     51.44 o 
 -11   9   5       24.04       75.31     39.63 o 
 -10   9   5      619.90      629.88     47.51 o 
  -9   9   5      185.27      216.42     32.26 o 
  -8   9   5     6198.89     6359.55     78.56 o 
  -7   9   5      279.74      329.51     30.58 o 
  -6   9   5      505.96      534.45     29.54 o 
  -5   9   5       68.27       29.85     22.26 o 
  -4   9   5     5717.99     5682.29     65.26 o 
  -3   9   5       98.34       93.57     16.38 o 
  -2   9   5    11034.79    10790.37     87.12 o 
  -1   9   5       89.65       79.71     17.48 o 
   0   9   5        0.87       31.17     17.25 o 
   1   9   5      108.58      102.70     17.48 o 
   2   9   5    10420.29    10221.90     84.40 o 
   3   9   5       75.23       90.38     13.40 o 
   4   9   5     5617.77     5476.14     55.09 o 
   5   9   5       77.03       51.73     21.15 o 
   6   9   5      598.57      628.04     29.52 o 
   7   9   5      347.27      281.67     29.37 o 
   8   9   5     6047.02     6088.09     83.37 o 
   9   9   5      229.03      221.71     40.87 o 
  10   9   5      607.37      611.92     47.07 o 
  11   9   5        9.88       46.20     46.64 o 
  12   9   5     1037.84     1101.60     99.88 o 
 -11  10   5       32.90       57.39     42.94 o 
 -10  10   5       15.53       -0.55     39.96 o 
  -9  10   5     2492.25     2461.73     67.75 o 
  -8  10   5       56.17       26.79     35.29 o 
  -7  10   5     3816.01     3843.75     74.93 o 
  -6  10   5       41.45       20.35     27.52 o 
  -5  10   5      387.30      423.90     27.63 o 
  -4  10   5       32.77       28.91     19.68 o 
  -3  10   5     7045.02     6962.52     67.08 o 
  -2  10   5      311.04      298.47     19.53 o 
  -1  10   5     2660.64     2635.16     39.62 o 
   0  10   5       44.12       46.52     20.07 o 
   1  10   5     2028.91     1953.65     36.26 o 
   2  10   5      290.60      272.43     21.51 o 
   3  10   5     7587.01     7307.65     70.71 o 
   4  10   5       33.55       48.37     19.93 o 
   5  10   5      215.03      193.41     25.30 o 
   6  10   5        7.08      -19.54     27.92 o 
   7  10   5     3845.68     3888.73     87.94 o 
   8  10   5       12.59       28.06     37.61 o 
   9  10   5     2375.02     2351.59     75.92 o 
  10  10   5       13.53       30.53     48.71 o 
  11  10   5       36.69      117.91     54.86 o 
 -10  11   5      611.18      605.68     51.88 o 
  -9  11   5       16.92       71.08     40.84 o 
  -8  11   5     3535.65     3671.13     79.05 o 
  -7  11   5      117.70       90.48     35.50 o 
  -6  11   5      588.99      630.07     36.25 o 
  -5  11   5      118.18      102.92     29.78 o 
  -4  11   5     3848.93     3819.57     54.51 o 
  -3  11   5      256.12      295.69     23.27 o 
  -2  11   5     6315.98     6199.26     65.30 o 
  -1  11   5      193.34      186.34     21.38 o 
   0  11   5        0.29        6.94     23.49 o 
   1  11   5      195.87      192.77     24.46 o 
   2  11   5     6532.81     6390.46     66.33 o 
   3  11   5      262.34      269.47     23.60 o 
   4  11   5     3826.21     3761.49     65.99 o 
   5  11   5      164.51      144.44     33.71 o 
   6  11   5      611.33      701.64     38.56 o 
   7  11   5       65.71       47.88     35.67 o 
   8  11   5     3646.63     3748.42     90.35 o 
   9  11   5       36.03      -46.47     46.47 o 
  10  11   5      582.84      459.34     62.89 o 
  -9  12   5     2142.78     2160.95     67.92 o 
  -8  12   5       30.51        0.07     44.76 o 
  -7  12   5     2080.08     2174.77     64.79 o 
  -6  12   5        8.32       23.34     36.65 o 
  -5  12   5      261.08      211.69     33.70 o 
  -4  12   5       95.38      112.64     28.85 o 
  -3  12   5     4550.47     4630.11     61.72 o 
  -2  12   5       55.17       43.16     22.83 o 
  -1  12   5     1962.42     1992.25     40.23 o 
   0  12   5       55.93       54.63     19.03 o 
   1  12   5     1947.72     1943.18     44.28 o 
   2  12   5       82.79      101.43     22.62 o 
   3  12   5     4784.96     4690.43     72.39 o 
   4  12   5       67.41       60.20     30.31 o 
   5  12   5      260.39      198.57     35.12 o 
   6  12   5        2.97      -38.90     38.90 o 
   7  12   5     2019.28     2011.31     66.21 o 
   8  12   5       20.28       77.61     47.36 o 
   9  12   5     1933.92     1869.98     86.68 o 
  -8  13   5     1995.53     1899.31    105.97 o 
  -7  13   5       38.74      -45.20     45.20 o 
  -6  13   5      424.03      393.78     45.56 o 
  -5  13   5       78.83       85.73     39.95 o 
  -4  13   5     1821.08     1925.57     57.71 o 
  -3  13   5       31.55        6.77     27.85 o 
  -2  13   5     3086.58     3164.45     53.62 o 
  -1  13   5       69.44       33.52     24.35 o 
   0  13   5        1.67        5.10     22.24 o 
   1  13   5      103.60       78.06     27.64 o 
   2  13   5     3477.20     3484.19     62.65 o 
   3  13   5       52.70       57.56     28.93 o 
   4  13   5     2056.46     1909.47     55.39 o 
   5  13   5      100.01      171.01     41.66 o 
   6  13   5      457.07      486.26     46.89 o 
   7  13   5       52.81      -19.72     44.66 o 
   8  13   5     1931.61     1973.43     78.24 o 
  -7  14   5     1010.22     1137.05     78.68 o 
  -6  14   5       59.27      -35.47     47.30 o 
  -5  14   5      106.32       90.71     41.89 o 
  -4  14   5       18.62       32.28     39.18 o 
  -3  14   5     2903.36     2934.32     67.78 o 
  -2  14   5       47.27       47.50     32.23 o 
  -1  14   5     1110.28     1056.79     40.35 o 
   0  14   5      127.00      120.56     29.06 o 
   1  14   5     1034.17     1077.96     44.06 o 
   2  14   5       29.63       26.40     30.94 o 
   3  14   5     2720.12     2696.56     75.41 o 
   4  14   5       13.24       54.05     47.62 o 
   5  14   5      110.54       54.49     39.44 o 
   6  14   5       87.48      121.30     43.19 o 
   7  14   5      972.70     1069.43     63.02 o 
  -5  15   5       39.31       19.88     43.59 o 
  -4  15   5     1116.22     1128.89     54.09 o 
  -3  15   5       50.89       77.14     39.36 o 
  -2  15   5     2093.87     2071.68     60.16 o 
  -1  15   5       53.58       54.79     34.08 o 
   0  15   5        3.61       46.99     33.40 o 
   1  15   5       46.19       41.92     33.54 o 
   2  15   5     2083.55     2186.67     60.13 o 
   3  15   5       71.22      -35.75     35.75 o 
   4  15   5      982.44      966.79     50.83 o 
   5  15   5       27.26      -29.54     39.78 o 
  -2  16   5       45.99       -6.59     38.52 o 
  -1  16   5      495.73      449.20     59.28 o 
   0  16   5        4.16      -35.77     35.77 o 
   1  16   5      425.65      407.16     41.54 o 
   2  16   5       29.12        6.44     34.96 o 
   0   0   6     1835.66     1703.25     21.74 o 
   1   0   6    19307.88    19323.69    106.19 o 
   2   0   6     3178.50     3159.07     24.27 o 
   3   0   6      756.55      750.78     14.54 o 
   4   0   6     2070.17     1918.53     19.99 o 
   5   0   6    19010.14    18455.11    107.85 o 
   6   0   6     5383.10     5151.83     40.10 o 
   7   0   6     5681.13     5619.24     46.80 o 
   8   0   6       42.67       44.64     18.07 o 
   9   0   6     2588.54     2580.27     49.23 o 
  10   0   6     1429.40     1488.82     38.44 o 
  11   0   6     4632.88     4483.46     69.09 o 
  12   0   6      459.14      423.51     43.78 o 
  13   0   6      341.74      362.14     54.53 o 
  14   0   6       15.11      100.53     50.01 o 
 -14   1   6      142.90      193.59     53.97 o 
 -13   1   6       95.41      168.35     42.04 o 
 -12   1   6     2565.77     2447.02     59.79 o 
 -11   1   6     1306.93     1395.19     45.43 o 
 -10   1   6     5264.23     5216.07     64.38 o 
  -9   1   6      939.52      917.40     28.54 o 
  -8   1   6      185.88      167.51     19.90 o 
  -7   1   6     1188.45     1209.96     27.92 o 
  -6   1   6    10753.89    10751.77     69.11 o 
  -5   1   6     5197.54     5102.42     39.73 o 
  -4   1   6    10420.92    10360.39     61.72 o 
  -3   1   6      152.12      176.64      8.63 o 
  -2   1   6     2301.85     2195.49     19.68 o 
  -1   1   6     3834.02     3671.86     26.15 o 
   0   1   6    22526.27    21874.98    119.72 o 
   1   1   6     3588.04     3386.95     23.73 o 
   2   1   6     2722.09     2638.11     25.06 o 
   3   1   6      131.39      174.84      7.98 o 
   4   1   6     9617.74     9573.80     57.85 o 
   5   1   6     5422.31     5298.60     39.41 o 
   6   1   6    11283.00    11106.81     72.67 o 
   7   1   6     1300.66     1330.37     25.51 o 
   8   1   6      134.82      149.74     19.05 o 
   9   1   6      960.43     1032.38     31.29 o 
  10   1   6     4858.85     4837.91     60.89 o 
  11   1   6     1015.98     1095.09     40.14 o 
  12   1   6     2510.66     2488.51     69.72 o 
  13   1   6      111.76      141.07     52.58 o 
  14   1   6      146.46      152.32     56.65 o 
 -14   2   6       46.81      175.32     47.19 o 
 -13   2   6      191.38      205.46     46.51 o 
 -12   2   6      323.05      368.91     41.41 o 
 -11   2   6     4747.37     4695.70     71.67 o 
 -10   2   6     1275.40     1308.84     36.43 o 
  -9   2   6     1675.27     1696.85     37.01 o 
  -8   2   6       42.39       40.83     18.31 o 
  -7   2   6     4157.10     4021.00     41.55 o 
  -6   2   6     2901.67     2791.72     30.33 o 
  -5   2   6    17771.81    17398.01    102.82 o 
  -4   2   6     1409.48     1404.98     20.13 o 
  -3   2   6      360.43      352.82     10.50 o 
  -2   2   6      706.06      712.90     12.59 o 
  -1   2   6    23076.68    22855.92    128.64 o 
   0   2   6     8073.43     7718.88     47.62 o 
   1   2   6    22521.11    22320.37    122.78 o 
   2   2   6     1068.84     1075.07     14.46 o 
   3   2   6      448.68      461.22     10.91 o 
   4   2   6     2313.57     2287.08     22.30 o 
   5   2   6    16646.89    16265.08     97.63 o 
   6   2   6     2903.77     2830.62     31.56 o 
   7   2   6     4152.61     4065.64     40.00 o 
   8   2   6       71.31       47.09     18.60 o 
   9   2   6     1791.27     1809.89     39.33 o 
  10   2   6      959.03     1031.68     35.99 o 
  11   2   6     5370.99     5369.74     76.59 o 
  12   2   6      312.45      291.97     42.48 o 
  13   2   6      212.94      197.88     50.51 o 
  14   2   6       40.24      169.53     56.57 o 
 -14   3   6      115.26      125.94     49.83 o 
 -13   3   6       57.87      192.05     46.35 o 
 -12   3   6     1832.95     1857.91     59.52 o 
 -11   3   6     1568.42     1606.26     45.98 o 
 -10   3   6     4218.11     4174.29     60.03 o 
  -9   3   6      320.87      341.33     24.79 o 
  -8   3   6       31.54       -2.27     18.99 o 
  -7   3   6     1564.99     1504.30     28.62 o 
  -6   3   6    10652.95    10740.47     73.64 o 
  -5   3   6     4351.57     4203.49     36.81 o 
  -4   3   6     5729.67     5700.54     42.78 o 
  -3   3   6      114.11      126.02      9.16 o 
  -2   3   6     3316.56     3268.80     26.60 o 
  -1   3   6     4897.33     4781.25     33.61 o 
   0   3   6    22712.24    22112.24    118.13 o 
   1   3   6     5004.08     4825.15     32.62 o 
   2   3   6     3047.00     3035.34     25.44 o 
   3   3   6       35.40       30.31      8.04 o 
   4   3   6     6411.27     6370.36     45.74 o 
   5   3   6     4416.03     4232.52     37.40 o 
   6   3   6    10538.74    10378.48     75.84 o 
   7   3   6     1278.22     1224.65     28.78 o 
   8   3   6       69.07       80.69     20.10 o 
   9   3   6      435.92      453.34     27.79 o 
  10   3   6     4489.96     4438.44     62.32 o 
  11   3   6     1560.63     1597.38     46.58 o 
  12   3   6     1778.33     1823.31     59.03 o 
  13   3   6       72.77       81.65     46.80 o 
  14   3   6      124.58      178.29     58.23 o 
 -13   4   6      144.65      212.64     50.70 o 
 -12   4   6      624.64      604.95     46.03 o 
 -11   4   6     5465.01     5423.46     91.82 o 
 -10   4   6     1073.80     1100.12     40.25 o 
  -9   4   6     1477.79     1479.50     37.01 o 
  -8   4   6       71.44       24.37     21.05 o 
  -7   4   6     3817.60     3802.47     47.40 o 
  -6   4   6     1796.79     1827.92     28.17 o 
  -5   4   6    13124.11    13085.98     84.95 o 
  -4   4   6     2475.58     2445.95     25.34 o 
  -3   4   6     1148.39     1194.04     18.59 o 
  -2   4   6      942.00      918.22     14.80 o 
  -1   4   6    16933.82    16743.00     95.61 o 
   0   4   6     5861.42     5775.37     37.12 o 
   1   4   6    17554.93    17428.84     98.31 o 
   2   4   6     1060.29     1016.84     15.22 o 
   3   4   6      921.52      937.31     17.75 o 
   4   4   6     2511.37     2448.36     25.86 o 
   5   4   6    13551.91    13405.41     92.97 o 
   6   4   6     1870.12     1876.48     28.72 o 
   7   4   6     3727.12     3660.66     41.63 o 
   8   4   6       40.73       51.87     20.44 o 
   9   4   6     1404.24     1466.84     37.38 o 
  10   4   6      827.64      820.81     36.21 o 
  11   4   6     4949.15     4835.06     71.92 o 
  12   4   6      772.18      894.09     50.25 o 
  13   4   6      128.05      129.47     50.66 o 
 -13   5   6       77.38      133.62     48.12 o 
 -12   5   6     1764.96     1680.70     60.34 o 
 -11   5   6      970.78     1057.61     46.08 o 
 -10   5   6     3340.29     3471.26     63.20 o 
  -9   5   6      247.19      244.92     29.35 o 
  -8   5   6        5.04      -21.49     22.64 o 
  -7   5   6      649.91      617.72     25.48 o 
  -6   5   6     9206.91     9082.39     72.05 o 
  -5   5   6     2545.42     2499.19     31.89 o 
  -4   5   6     6742.98     6726.82     49.78 o 
  -3   5   6      848.84      839.61     16.02 o 
  -2   5   6     2922.90     2875.13     25.02 o 
  -1   5   6     3498.46     3459.08     27.95 o 
   0   5   6    13675.45    13662.69     81.34 o 
   1   5   6     4023.48     3948.68     29.44 o 
   2   5   6     2597.25     2573.89     25.19 o 
   3   5   6      981.14      976.66     18.00 o 
   4   5   6     6976.55     6959.56     53.22 o 
   5   5   6     2237.79     2122.37     31.01 o 
   6   5   6     9485.73     9208.31     73.63 o 
   7   5   6      429.80      437.48     22.09 o 
   8   5   6       15.66      -11.14     21.68 o 
   9   5   6      347.46      333.93     27.49 o 
  10   5   6     3026.23     3102.02     55.49 o 
  11   5   6     1072.57     1105.55     45.22 o 
  12   5   6     1825.90     1863.44     81.93 o 
  13   5   6       81.27      120.08     47.18 o 
 -13   6   6      248.53      243.72     49.26 o 
 -12   6   6      652.48      770.76     49.61 o 
 -11   6   6     3544.21     3514.68     68.41 o 
 -10   6   6      938.97      970.18     42.91 o 
  -9   6   6     1749.75     1797.06     48.13 o 
  -8   6   6      228.07      212.94     27.30 o 
  -7   6   6     3883.66     3810.99     49.64 o 
  -6   6   6     2078.50     2010.25     33.37 o 
  -5   6   6    10871.75    10787.91     79.25 o 
  -4   6   6     1499.52     1535.97     25.31 o 
  -3   6   6      770.40      806.96     17.11 o 
  -2   6   6      263.37      290.66     11.79 o 
  -1   6   6     9732.73     9560.95     61.83 o 
   0   6   6     4104.77     3969.57     35.34 o 
   1   6   6    10130.44    10011.19     71.99 o 
   2   6   6      202.51      204.91      9.91 o 
   3   6   6      832.24      865.70     18.04 o 
   4   6   6     1445.00     1421.51     24.67 o 
   5   6   6    10833.37    10611.58     82.31 o 
   6   6   6     2436.01     2346.45     35.58 o 
   7   6   6     3647.06     3519.81     48.80 o 
   8   6   6      223.47      201.91     26.34 o 
   9   6   6     1828.75     1843.74     44.42 o 
  10   6   6      942.55      934.58     39.05 o 
  11   6   6     3870.79     3894.81     82.09 o 
  12   6   6      574.57      665.50     55.10 o 
  13   6   6      309.87      245.95     53.61 o 
 -12   7   6     1152.65     1133.51     55.53 o 
 -11   7   6      855.08      940.09     45.33 o 
 -10   7   6     2687.75     2735.64     61.07 o 
  -9   7   6      299.81      263.93     34.06 o 
  -8   7   6       62.86       64.35     26.32 o 
  -7   7   6      739.07      695.93     28.48 o 
  -6   7   6     6295.34     6195.37     59.49 o 
  -5   7   6     2202.76     2171.95     32.31 o 
  -4   7   6     4014.54     4119.99     41.93 o 
  -3   7   6      143.07      135.62     13.34 o 
  -2   7   6     2015.28     2042.34     26.42 o 
  -1   7   6     3278.28     3179.79     31.23 o 
   0   7   6    11871.73    11588.25     85.41 o 
   1   7   6     2975.36     2864.09     32.82 o 
   2   7   6     2417.82     2327.50     32.41 o 
   3   7   6      158.23      152.49     12.92 o 
   4   7   6     4268.63     4218.22     43.35 o 
   5   7   6     2312.70     2251.48     32.73 o 
   6   7   6     6105.60     6090.82     60.97 o 
   7   7   6      655.47      720.95     29.76 o 
   8   7   6       38.91       25.82     25.51 o 
   9   7   6      179.20      214.08     34.28 o 
  10   7   6     2553.51     2507.55     63.19 o 
  11   7   6      875.62      860.26     60.81 o 
  12   7   6     1041.53     1172.50     67.21 o 
 -12   8   6      332.87      309.00     45.58 o 
 -11   8   6     2541.87     2509.92     61.90 o 
 -10   8   6      573.37      606.37     42.00 o 
  -9   8   6     1208.81     1372.68     49.40 o 
  -8   8   6      155.65      139.42     29.12 o 
  -7   8   6     1861.30     1938.17     43.04 o 
  -6   8   6      912.81      889.01     29.81 o 
  -5   8   6     8816.99     8842.33     77.70 o 
  -4   8   6     1316.55     1332.49     28.88 o 
  -3   8   6      134.27      184.04     16.09 o 
  -2   8   6      396.22      400.14     17.05 o 
  -1   8   6     7362.86     7179.48     62.29 o 
   0   8   6     2392.31     2386.33     33.36 o 
   1   8   6     7413.94     7265.82     65.05 o 
   2   8   6      374.37      380.92     19.78 o 
   3   8   6       73.62      103.52     13.64 o 
   4   8   6     1222.55     1188.67     25.91 o 
   5   8   6     8519.15     8383.16     72.21 o 
   6   8   6     1027.33     1001.84     32.38 o 
   7   8   6     1841.39     1896.92     48.55 o 
   8   8   6      196.36      166.61     28.69 o 
   9   8   6     1133.17     1146.50     45.47 o 
  10   8   6      666.61      775.69     54.40 o 
  11   8   6     2538.92     2437.07     78.05 o 
  12   8   6      248.28      350.27     53.71 o 
 -11   9   6      464.66      500.23     47.42 o 
 -10   9   6     1983.77     2073.28     69.74 o 
  -9   9   6      234.79      236.00     40.39 o 
  -8   9   6       37.92        7.89     32.34 o 
  -7   9   6      588.36      536.81     38.53 o 
  -6   9   6     4311.06     4199.05     64.39 o 
  -5   9   6     1538.63     1535.61     36.75 o 
  -4   9   6     2136.16     2121.13     38.20 o 
  -3   9   6       62.49       81.31     18.23 o 
  -2   9   6     1524.89     1552.87     29.53 o 
  -1   9   6     1666.31     1703.19     32.91 o 
   0   9   6     9620.83     9437.54     84.66 o 
   1   9   6     1547.11     1487.31     31.60 o 
   2   9   6     1232.85     1292.18     31.93 o 
   3   9   6       16.29        8.74     14.32 o 
   4   9   6     2313.44     2335.54     37.82 o 
   5   9   6     1356.88     1331.68     33.98 o 
   6   9   6     4503.49     4411.97     69.19 o 
   7   9   6      568.95      554.02     34.81 o 
   8   9   6       31.56      -30.58     34.01 o 
   9   9   6      334.87      318.02     39.55 o 
  10   9   6     2044.98     1991.21     62.09 o 
  11   9   6      532.60      580.00     58.65 o 
 -11  10   6     1874.44     1806.74     64.57 o 
 -10  10   6      514.85      544.97     52.07 o 
  -9  10   6      835.06      852.48     49.81 o 
  -8  10   6       20.93        4.87     37.79 o 
  -7  10   6     1202.68     1190.69     44.49 o 
  -6  10   6     1563.11     1474.29     44.55 o 
  -5  10   6     5546.36     5639.42     73.92 o 
  -4  10   6      764.98      710.69     30.20 o 
  -3  10   6      196.75      214.40     22.43 o 
  -2  10   6      299.33      329.28     22.17 o 
  -1  10   6     3995.63     4029.01     51.38 o 
   0  10   6     1702.07     1667.27     35.83 o 
   1  10   6     4136.33     4168.07     53.23 o 
   2  10   6      366.15      378.89     26.19 o 
   3  10   6      180.95      227.53     19.91 o 
   4  10   6      623.98      642.69     30.90 o 
   5  10   6     5733.68     5626.06     73.18 o 
   6  10   6     1454.21     1425.30     44.04 o 
   7  10   6     1384.51     1397.09     48.83 o 
   8  10   6       10.92      -36.91     42.48 o 
   9  10   6      779.02      742.60     53.82 o 
  10  10   6      512.64      567.75     64.77 o 
  11  10   6     1756.49     1692.28     81.14 o 
 -10  11   6     1140.20     1123.86     57.35 o 
  -9  11   6      149.36      104.67     43.93 o 
  -8  11   6       19.40       22.61     40.08 o 
  -7  11   6      229.60      227.61     40.93 o 
  -6  11   6     2959.09     2893.21     75.28 o 
  -5  11   6     1062.90     1059.79     39.88 o 
  -4  11   6     2249.31     2319.54     45.30 o 
  -3  11   6       60.66       62.64     21.57 o 
  -2  11   6      744.98      738.67     29.31 o 
  -1  11   6      820.88      861.88     28.25 o 
   0  11   6     4555.74     4597.47     61.05 o 
   1  11   6      748.84      724.41     30.68 o 
   2  11   6      720.34      676.25     31.57 o 
   3  11   6       76.04       56.03     22.18 o 
   4  11   6     2024.95     2015.19     46.03 o 
   5  11   6     1088.76     1088.73     51.43 o 
   6  11   6     2701.57     2688.93     69.26 o 
   7  11   6      292.45      269.72     45.96 o 
   8  11   6       31.71       22.02     41.17 o 
   9  11   6      190.62      236.12     48.85 o 
  10  11   6     1275.41     1337.54     74.19 o 
  -9  12   6      441.24      432.32     51.74 o 
  -8  12   6       36.23      113.12     46.65 o 
  -7  12   6     1014.46     1028.60     53.81 o 
  -6  12   6      636.25      717.44     47.43 o 
  -5  12   6     2733.88     2756.62     81.49 o 
  -4  12   6      434.48      421.89     33.01 o 
  -3  12   6      261.89      304.47     27.83 o 
  -2  12   6      277.53      327.78     26.68 o 
  -1  12   6     2960.11     2994.01     49.92 o 
   0  12   6      549.14      573.84     34.26 o 
   1  12   6     2643.87     2625.27     57.73 o 
   2  12   6      329.50      303.36     33.76 o 
   3  12   6      261.45      305.61     34.21 o 
   4  12   6      473.74      593.27     41.49 o 
   5  12   6     2705.09     2747.13     65.98 o 
   6  12   6      624.97      664.67     48.52 o 
   7  12   6     1113.04     1102.76     56.35 o 
   8  12   6       46.12       26.17     49.19 o 
   9  12   6      467.69      476.62     60.57 o 
  -8  13   6       37.08      -18.46     47.90 o 
  -7  13   6      288.73      301.47     48.02 o 
  -6  13   6     1620.79     1626.46     61.79 o 
  -5  13   6      483.02      506.02     44.18 o 
  -4  13   6     1158.93     1299.72     50.70 o 
  -3  13   6       23.63       11.40     31.37 o 
  -2  13   6      573.39      608.30     33.01 o 
  -1  13   6      744.60      791.23     34.09 o 
   0  13   6     2803.22     2888.37     54.91 o 
   1  13   6      634.94      592.95     45.06 o 
   2  13   6      558.93      607.34     33.76 o 
   3  13   6       33.34       75.26     30.20 o 
   4  13   6     1085.71     1156.31     46.98 o 
   5  13   6      623.54      530.83     44.88 o 
   6  13   6     1613.07     1628.39     64.38 o 
   7  13   6      306.74      323.69     51.76 o 
   8  13   6       20.74      -14.56     50.20 o 
  -6  14   6      342.76      322.92     49.16 o 
  -5  14   6     1475.85     1480.44     59.00 o 
  -4  14   6      296.09      267.87     41.77 o 
  -3  14   6       77.88       32.92     36.04 o 
  -2  14   6      157.43      176.33     34.34 o 
  -1  14   6     1875.73     1886.16     54.01 o 
   0  14   6      871.16      878.15     43.56 o 
   1  14   6     2008.67     2012.82     54.56 o 
   2  14   6      198.51      164.56     31.56 o 
   3  14   6       70.96       79.59     49.11 o 
   4  14   6      236.30      226.11     38.32 o 
   5  14   6     1381.60     1507.06     59.71 o 
   6  14   6      296.76      369.00     49.58 o 
  -4  15   6      547.91      620.63     61.15 o 
  -3  15   6       26.46        8.78     39.25 o 
  -2  15   6      200.64      211.05     38.94 o 
  -1  15   6      220.40      229.37     36.16 o 
   0  15   6     1676.74     1753.88     67.73 o 
   1  15   6      257.98      228.01     53.78 o 
   2  15   6      173.98      130.99     50.47 o 
   3  15   6       32.92       20.87     34.51 o 
   4  15   6      607.91      630.92     46.04 o 
   1   0   7     3345.51     3287.52     27.31 o 
   2   0   7     9115.96     8900.31     57.46 o 
   3   0   7    11476.22    11128.09     66.67 o 
   4   0   7    10059.96     9588.96     64.11 o 
   5   0   7      798.51      800.78     18.42 o 
   6   0   7     1407.59     1448.54     24.93 o 
   7   0   7     3513.62     3537.19     47.87 o 
   8   0   7     5748.93     5665.12     68.94 o 
   9   0   7     3048.96     3037.33     50.72 o 
  10   0   7      976.06      920.49     40.72 o 
  11   0   7       24.00        1.83     36.06 o 
  12   0   7     1160.32     1214.35     51.64 o 
  13   0   7     1233.58     1334.27     63.72 o 
  14   0   7     1036.64     1010.35    219.22 o 
 -13   1   7     1096.98     1147.45     56.33 o 
 -12   1   7     1095.17     1120.86     53.33 o 
 -11   1   7       17.28       -3.15     34.10 o 
 -10   1   7      664.90      648.18     34.60 o 
  -9   1   7     3296.88     3315.56     53.70 o 
  -8   1   7     4383.80     4315.42     53.97 o 
  -7   1   7     4073.24     4014.06     42.86 o 
  -6   1   7      668.65      736.76     19.67 o 
  -5   1   7      223.76      273.30     14.49 o 
  -4   1   7     4843.05     4776.39     38.60 o 
  -3   1   7     9484.88     9152.55     56.35 o 
  -2   1   7    11654.15    11393.95     69.81 o 
  -1   1   7     3918.13     3930.85     28.82 o 
   0   1   7        9.47       23.76      7.54 o 
   1   1   7     4287.56     4256.42     31.48 o 
   2   1   7    10866.79    10528.55     64.01 o 
   3   1   7     8011.09     7678.24     51.00 o 
   4   1   7     5587.84     5492.26     46.87 o 
   5   1   7      264.38      299.62     14.72 o 
   6   1   7      947.23      949.32     21.37 o 
   7   1   7     4357.24     4466.84     47.85 o 
   8   1   7     4247.06     4147.20     50.74 o 
   9   1   7     3742.37     3681.49     54.84 o 
  10   1   7      600.39      594.26     34.71 o 
  11   1   7       45.56       37.09     33.11 o 
  12   1   7      972.23     1033.56     65.67 o 
  13   1   7     1258.58     1307.15     68.42 o 
 -13   2   7     1235.94     1257.14     62.66 o 
 -12   2   7      712.05      775.39     47.54 o 
 -11   2   7       36.63       57.49     33.09 o 
 -10   2   7      358.36      292.39     31.18 o 
  -9   2   7     2418.46     2427.60     49.99 o 
  -8   2   7     5541.11     5436.33     56.36 o 
  -7   2   7     4433.27     4409.98     50.68 o 
  -6   2   7      674.62      692.30     20.34 o 
  -5   2   7      304.93      288.90     15.55 o 
  -4   2   7     5969.23     5867.12     43.86 o 
  -3   2   7     8579.59     8409.34     54.94 o 
  -2   2   7    13946.77    13499.39     84.97 o 
  -1   2   7     2911.55     2882.25     25.96 o 
   0   2   7       67.94       69.07      8.17 o 
   1   2   7     2839.15     2825.53     25.67 o 
   2   2   7    13110.34    12763.65     77.38 o 
   3   2   7     7617.83     7500.57     50.61 o 
   4   2   7     5487.54     5376.09     41.69 o 
   5   2   7      197.16      186.75     14.16 o 
   6   2   7      488.13      510.18     19.93 o 
   7   2   7     4167.81     4099.41     46.05 o 
   8   2   7     5529.53     5426.58     60.43 o 
   9   2   7     2663.74     2655.56     51.74 o 
  10   2   7      420.57      421.74     33.45 o 
  11   2   7       74.87       59.66     34.94 o 
  12   2   7      912.81      932.91     52.96 o 
  13   2   7     1282.22     1177.94     66.51 o 
 -13   3   7     1510.22     1514.53     63.33 o 
 -12   3   7      560.07      430.40     46.99 o 
 -11   3   7       18.59       -9.05     33.97 o 
 -10   3   7      679.65      604.84     34.68 o 
  -9   3   7     2596.69     2642.04     49.90 o 
  -8   3   7     5854.79     5693.37     61.76 o 
  -7   3   7     3628.15     3639.84     45.18 o 
  -6   3   7      813.92      825.28     21.76 o 
  -5   3   7      691.42      660.31     18.28 o 
  -4   3   7     5608.16     5535.67     44.45 o 
  -3   3   7    10439.24    10342.33     69.26 o 
  -2   3   7     8152.84     8006.56     55.16 o 
  -1   3   7     1577.47     1559.04     19.70 o 
   0   3   7       20.74       19.25      8.50 o 
   1   3   7     1940.92     1864.91     20.56 o 
   2   3   7     9255.93     9066.37     61.60 o 
   3   3   7     9379.64     9265.66     63.70 o 
   4   3   7     5587.34     5581.33     45.09 o 
   5   3   7      911.27      902.08     20.86 o 
   6   3   7      764.18      751.39     22.46 o 
   7   3   7     3301.73     3241.24     41.84 o 
   8   3   7     5744.00     5692.80     72.26 o 
   9   3   7     3038.72     3062.96     52.72 o 
  10   3   7      823.78      798.36     36.97 o 
  11   3   7       41.19       82.60     36.71 o 
  12   3   7      474.49      526.24     47.05 o 
  13   3   7     1398.04     1391.58     60.04 o 
 -13   4   7     1002.67     1046.52     59.80 o 
 -12   4   7      871.05      897.14     52.55 o 
 -11   4   7       34.51       83.02     35.47 o 
 -10   4   7      819.24      831.69     40.76 o 
  -9   4   7     3087.31     3069.23     54.26 o 
  -8   4   7     4257.71     4310.18     59.25 o 
  -7   4   7     2698.86     2663.92     44.01 o 
  -6   4   7      873.76      859.86     24.08 o 
  -5   4   7      258.44      258.87     15.68 o 
  -4   4   7     4713.24     4603.93     40.13 o 
  -3   4   7     7963.12     7863.74     54.94 o 
  -2   4   7    10712.24    10302.61     66.93 o 
  -1   4   7     2766.51     2744.12     26.88 o 
   0   4   7      248.22      283.42     10.93 o 
   1   4   7     2613.06     2621.68     24.69 o 
   2   4   7    10758.43    10562.21     72.16 o 
   3   4   7     8162.83     8071.34     60.46 o 
   4   4   7     4591.41     4517.06     41.50 o 
   5   4   7      315.37      303.86     18.19 o 
   6   4   7      778.17      776.55     23.98 o 
   7   4   7     3149.02     3123.89     41.99 o 
   8   4   7     4641.36     4589.99     54.18 o 
   9   4   7     2600.18     2541.04     49.83 o 
  10   4   7      856.53      858.27     39.13 o 
  11   4   7       41.64       62.03     36.22 o 
  12   4   7     1029.69     1193.26     55.70 o 
  13   4   7     1024.40     1047.67     66.24 o 
 -13   5   7      993.29     1009.79     56.93 o 
 -12   5   7      763.09      769.39     52.44 o 
 -11   5   7       17.05       55.40     37.50 o 
 -10   5   7      195.69      194.20     34.88 o 
  -9   5   7     1986.73     1943.24     45.86 o 
  -8   5   7     3372.14     3344.66     53.75 o 
  -7   5   7     3104.49     3034.12     49.17 o 
  -6   5   7      852.45      877.82     25.52 o 
  -5   5   7      239.42      247.49     17.80 o 
  -4   5   7     4072.45     4023.03     37.22 o 
  -3   5   7     6516.27     6438.33     47.19 o 
  -2   5   7     5958.72     5982.12     42.91 o 
  -1   5   7     3023.04     2920.21     27.86 o 
   0   5   7      150.34      149.28      9.79 o 
   1   5   7     3218.49     3128.96     27.96 o 
   2   5   7     6159.42     6122.02     46.58 o 
   3   5   7     6921.22     6970.27     54.72 o 
   4   5   7     4331.16     4237.32     44.68 o 
   5   5   7      307.38      284.30     19.05 o 
   6   5   7      723.07      752.52     25.06 o 
   7   5   7     3005.29     3024.66     52.69 o 
   8   5   7     3388.71     3391.45     54.17 o 
   9   5   7     2087.77     2053.22     48.91 o 
  10   5   7      319.42      314.42     35.46 o 
  11   5   7        7.29       29.37     39.25 o 
  12   5   7      663.69      703.61     57.60 o 
  13   5   7      854.78      852.43     60.92 o 
 -12   6   7      748.52      769.99     55.61 o 
 -11   6   7       40.91       12.52     39.40 o 
 -10   6   7      857.14      823.80     43.35 o 
  -9   6   7     1852.47     1908.48     54.56 o 
  -8   6   7     4550.11     4728.43     65.74 o 
  -7   6   7     2095.63     2108.19     41.78 o 
  -6   6   7      768.07      798.98     25.92 o 
  -5   6   7      790.53      762.73     25.33 o 
  -4   6   7     3455.16     3429.66     37.01 o 
  -3   6   7     6178.03     6150.16     47.72 o 
  -2   6   7     6736.15     6602.75     47.08 o 
  -1   6   7     2523.35     2529.89     26.71 o 
   0   6   7      232.94      250.38     11.93 o 
   1   6   7     2377.40     2370.19     30.93 o 
   2   6   7     6243.26     6129.54     49.55 o 
   3   6   7     6041.98     5955.45     49.83 o 
   4   6   7     3414.80     3333.33     38.65 o 
   5   6   7      633.09      624.63     22.30 o 
   6   6   7      740.81      780.95     27.13 o 
   7   6   7     2006.42     1956.19     53.32 o 
   8   6   7     4449.42     4457.53     70.63 o 
   9   6   7     1765.15     1827.69     46.78 o 
  10   6   7      743.77      703.40     42.39 o 
  11   6   7       48.56      101.86     48.82 o 
  12   6   7      727.60      761.77     76.89 o 
 -12   7   7      529.33      537.91     49.81 o 
 -11   7   7       88.93       63.00     39.07 o 
 -10   7   7      661.57      643.31     42.67 o 
  -9   7   7     1764.74     1753.66     50.95 o 
  -8   7   7     2899.93     2982.80     55.51 o 
  -7   7   7     1628.76     1721.21     40.91 o 
  -6   7   7      462.08      499.33     24.71 o 
  -5   7   7      401.32      445.76     20.73 o 
  -4   7   7     2453.94     2455.87     33.37 o 
  -3   7   7     5530.33     5349.81     47.89 o 
  -2   7   7     6026.93     5981.64     48.87 o 
  -1   7   7     2223.87     2154.40     29.28 o 
   0   7   7       11.58       31.97     12.29 o 
   1   7   7     2071.23     2054.71     26.93 o 
   2   7   7     5859.02     5831.29     53.17 o 
   3   7   7     5867.47     5788.30     51.24 o 
   4   7   7     2670.39     2724.12     43.18 o 
   5   7   7      260.06      240.66     19.77 o 
   6   7   7      445.65      456.11     23.89 o 
   7   7   7     1862.04     1911.29     42.02 o 
   8   7   7     3137.91     3157.62     57.02 o 
   9   7   7     1572.06     1477.78     46.30 o 
  10   7   7      619.54      624.15     50.86 o 
  11   7   7       66.58      -14.66     50.13 o 
  12   7   7      445.27      434.18     53.81 o 
 -11   8   7       16.53       25.54     39.21 o 
 -10   8   7      384.84      464.89     42.10 o 
  -9   8   7     1304.26     1272.20     47.45 o 
  -8   8   7     2616.56     2582.81     55.86 o 
  -7   8   7     1679.84     1753.36     46.39 o 
  -6   8   7      568.36      593.93     30.33 o 
  -5   8   7      133.44      130.10     21.70 o 
  -4   8   7     2535.04     2510.40     38.59 o 
  -3   8   7     3968.15     3980.52     47.26 o 
  -2   8   7     4835.07     4835.35     45.60 o 
  -1   8   7     1274.42     1250.24     24.78 o 
   0   8   7      178.34      155.80     15.25 o 
   1   8   7     1290.51     1289.78     29.18 o 
   2   8   7     4992.41     4736.80     49.89 o 
   3   8   7     3774.34     3731.10     47.77 o 
   4   8   7     2579.60     2499.53     36.85 o 
   5   8   7       50.97       57.03     19.92 o 
   6   8   7      745.21      777.10     29.91 o 
   7   8   7     1596.23     1584.39     44.94 o 
   8   8   7     2664.93     2665.56     77.36 o 
   9   8   7     1319.74     1235.75     51.40 o 
  10   8   7      316.23      264.72     48.71 o 
  11   8   7       27.40        5.75     53.83 o 
 -11   9   7       85.60      165.70     47.28 o 
 -10   9   7      448.89      445.71     49.21 o 
  -9   9   7     1338.92     1400.36     57.60 o 
  -8   9   7     2232.20     2295.73     63.61 o 
  -7   9   7     1221.16     1207.84     47.65 o 
  -6   9   7      350.15      397.13     32.98 o 
  -5   9   7      391.14      358.54     27.74 o 
  -4   9   7     1174.81     1187.72     33.77 o 
  -3   9   7     3776.24     3804.18     46.62 o 
  -2   9   7     3756.31     3786.95     42.88 o 
  -1   9   7     1386.32     1410.20     28.21 o 
   0   9   7       48.92       52.47     20.06 o 
   1   9   7     1254.58     1234.36     31.01 o 
   2   9   7     3647.55     3589.03     44.22 o 
   3   9   7     4092.53     4002.42     56.52 o 
   4   9   7     1286.36     1335.13     33.37 o 
   5   9   7      390.59      390.05     27.82 o 
   6   9   7      289.57      270.62     29.84 o 
   7   9   7     1054.99     1098.82     42.67 o 
   8   9   7     2193.11     2291.41     68.23 o 
   9   9   7     1166.40     1050.58     57.02 o 
  10   9   7      527.05      513.08     62.18 o 
  11   9   7       94.37       74.30     52.97 o 
 -10  10   7      265.61      246.73     47.94 o 
  -9  10   7      927.50      935.70     53.91 o 
  -8  10   7     2462.40     2505.35     64.84 o 
  -7  10   7      954.39      917.84     49.71 o 
  -6  10   7      333.32      298.61     39.42 o 
  -5  10   7      188.34      187.73     40.40 o 
  -4  10   7     1527.50     1590.06     40.07 o 
  -3  10   7     3077.28     3098.89     47.55 o 
  -2  10   7     2721.59     2689.07     42.72 o 
  -1  10   7     1120.07     1172.85     32.21 o 
   0  10   7       26.17        9.16     22.82 o 
   1  10   7     1294.85     1238.41     34.49 o 
   2  10   7     3047.28     2939.47     54.46 o 
   3  10   7     3163.68     3168.79     49.92 o 
   4  10   7     1645.79     1590.23     40.90 o 
   5  10   7      224.96      223.30     31.94 o 
   6  10   7      387.68      395.70     38.97 o 
   7  10   7     1113.72     1140.66     58.26 o 
   8  10   7     2333.75     2362.25     73.41 o 
   9  10   7      879.46      835.84     66.41 o 
  10  10   7      303.89      301.04     54.63 o 
  -9  11   7      758.23      678.91     55.29 o 
  -8  11   7     1160.93     1238.28     57.40 o 
  -7  11   7      939.99      956.44     53.83 o 
  -6  11   7      228.28      257.33     41.48 o 
  -5  11   7      118.46       89.90     32.34 o 
  -4  11   7     1187.23     1247.78     38.31 o 
  -3  11   7     2471.20     2537.15     51.70 o 
  -2  11   7     2146.06     2265.82     48.90 o 
  -1  11   7      858.39      874.37     35.60 o 
   0  11   7       46.76       20.05     26.88 o 
   1  11   7      932.07      917.20     35.52 o 
   2  11   7     2217.30     2221.28     50.15 o 
   3  11   7     2386.35     2404.53     45.87 o 
   4  11   7     1075.30     1128.39     40.08 o 
   5  11   7      130.86      145.73     34.01 o 
   6  11   7      164.16       38.50     41.40 o 
   7  11   7     1016.12     1032.61     60.69 o 
   8  11   7     1098.49     1060.06     69.81 o 
   9  11   7      838.70      885.25     76.60 o 
  -8  12   7     1200.91     1294.88     71.39 o 
  -7  12   7      588.47      558.37     49.32 o 
  -6  12   7      310.64      316.44     44.31 o 
  -5  12   7       88.96       73.98     35.99 o 
  -4  12   7     1062.82     1091.60     44.18 o 
  -3  12   7     1617.63     1638.72     42.47 o 
  -2  12   7     1704.48     1712.92     41.45 o 
  -1  12   7      496.92      578.53     30.11 o 
   0  12   7       95.50       73.90     31.49 o 
   1  12   7      628.24      646.94     38.40 o 
   2  12   7     1590.02     1586.68     51.50 o 
   3  12   7     1439.31     1484.02     44.92 o 
   4  12   7     1001.53     1053.72     54.17 o 
   5  12   7       91.89       37.84     45.80 o 
   6  12   7      312.77      304.43     56.92 o 
   7  12   7      665.13      790.34     60.59 o 
   8  12   7     1140.62     1185.24     67.87 o 
  -7  13   7      695.10      569.50     58.32 o 
  -6  13   7      178.26      181.74     50.71 o 
  -5  13   7      178.65      157.92     44.24 o 
  -4  13   7      936.66      977.32     52.16 o 
  -3  13   7     1535.39     1497.23     62.37 o 
  -2  13   7     1307.69     1282.94     44.44 o 
  -1  13   7      595.16      646.44     34.27 o 
   0  13   7        6.39       20.86     34.67 o 
   1  13   7      522.45      508.33     45.76 o 
   2  13   7     1049.19     1175.58     50.95 o 
   3  13   7     1294.61     1327.48     49.63 o 
   4  13   7     1017.38     1064.67     52.72 o 
   5  13   7      158.69      137.89     45.73 o 
   6  13   7      205.28      168.52     53.27 o 
   7  13   7      650.78      642.43     69.05 o 
  -5  14   7       69.85      102.19     48.17 o 
  -4  14   7      531.16      531.62     47.15 o 
  -3  14   7      778.61      837.90     52.10 o 
  -2  14   7     1231.25     1211.45     47.86 o 
  -1  14   7      278.12      367.59     34.93 o 
   0  14   7        5.06      -32.37     43.37 o 
   1  14   7      340.69      310.41     50.39 o 
   2  14   7     1327.64     1340.18     63.83 o 
   3  14   7      926.14     1031.85     70.51 o 
   4  14   7      516.05      468.79     45.75 o 
   5  14   7       39.50       55.09     43.98 o 
  -3  15   7      845.04      935.41     51.89 o 
  -2  15   7      569.75      517.66     44.77 o 
  -1  15   7      200.49      110.39     49.54 o 
   0  15   7        1.37      -47.34     47.34 o 
   1  15   7      175.44      109.09     51.17 o 
   2  15   7      542.80      533.53     66.32 o 
   3  15   7      914.87      940.16     81.16 o 
   0   0   8    12310.16    11927.07    105.46 o 
   1   0   8     1630.77     1607.75     21.26 o 
   2   0   8     3335.42     3220.90     29.57 o 
   3   0   8       38.47       55.68     10.95 o 
   4   0   8     5585.20     5597.22     46.62 o 
   5   0   8     2245.89     2191.33     30.86 o 
   6   0   8     6049.01     5971.51     54.85 o 
   7   0   8      585.59      635.34     24.29 o 
   8   0   8       16.15        5.47     24.04 o 
   9   0   8      295.66      287.28     31.84 o 
  10   0   8     3085.29     3117.49     71.59 o 
  11   0   8      877.59      834.53     48.88 o 
  12   0   8     1822.43     1761.25     63.64 o 
  13   0   8       32.58      -48.89     48.89 o 
 -13   1   8      202.41      216.74     51.76 o 
 -12   1   8      221.63      182.84     43.77 o 
 -11   1   8     4218.00     4037.73     76.25 o 
 -10   1   8      803.66      819.95     39.22 o 
  -9   1   8      985.66     1010.05     35.63 o 
  -8   1   8       96.17       79.75     24.51 o 
  -7   1   8     3142.19     3035.69     42.06 o 
  -6   1   8     1796.23     1764.05     29.66 o 
  -5   1   8     9659.63     9556.54     69.33 o 
  -4   1   8     1046.03     1036.43     21.16 o 
  -3   1   8     1208.72     1219.04     20.42 o 
  -2   1   8      747.32      749.11     16.87 o 
  -1   1   8    15655.61    15150.47     96.78 o 
   0   1   8     4425.11     4204.75     35.85 o 
   1   1   8    15838.42    15352.10     95.33 o 
   2   1   8      755.04      759.39     16.30 o 
   3   1   8     1316.73     1311.49     21.58 o 
   4   1   8     1357.18     1326.42     23.26 o 
   5   1   8     9376.37     9170.28     67.93 o 
   6   1   8     2278.39     2275.82     35.07 o 
   7   1   8     3268.57     3196.85     46.02 o 
   8   1   8       75.71       72.27     25.52 o 
   9   1   8     1009.68     1045.92     37.81 o 
  10   1   8      607.88      619.15     39.79 o 
  11   1   8     4229.89     4171.09     84.35 o 
  12   1   8      289.78      267.90     46.41 o 
  13   1   8      231.37      206.80     51.92 o 
 -13   2   8      105.56       96.05     51.05 o 
 -12   2   8     1723.67     1715.56     65.00 o 
 -11   2   8      696.26      693.63     44.82 o 
 -10   2   8     3004.75     3015.67     57.55 o 
  -9   2   8      398.83      385.94     31.44 o 
  -8   2   8      125.81      104.67     24.41 o 
  -7   2   8      478.73      452.38     23.08 o 
  -6   2   8     8081.84     7950.38     67.51 o 
  -5   2   8     2131.07     2140.38     31.58 o 
  -4   2   8     5765.64     5744.45     47.94 o 
  -3   2   8      165.95      181.62     13.69 o 
  -2   2   8     1069.86     1063.20     19.26 o 
  -1   2   8     1560.54     1515.15     25.42 o 
   0   2   8    18022.27    17337.84    108.93 o 
   1   2   8     1438.16     1426.43     21.31 o 
   2   2   8     1304.92     1346.83     21.49 o 
   3   2   8      177.35      183.24     13.31 o 
   4   2   8     5657.41     5672.78     46.93 o 
   5   2   8     1879.88     1898.88     30.21 o 
   6   2   8     7892.51     7759.01     66.18 o 
   7   2   8      705.38      672.58     26.33 o 
   8   2   8       79.33       80.97     24.23 o 
   9   2   8      308.50      274.75     31.85 o 
  10   2   8     2964.65     2999.83     69.45 o 
  11   2   8      595.11      573.81     44.44 o 
  12   2   8     1795.92     1621.83     64.47 o 
  13   2   8       79.53       39.03     50.54 o 
 -13   3   8      117.05       62.56     49.78 o 
 -12   3   8      316.30      303.54     46.73 o 
 -11   3   8     3792.15     3800.08     74.35 o 
 -10   3   8      737.38      679.76     40.86 o 
  -9   3   8     1687.87     1769.82     47.08 o 
  -8   3   8       17.47       13.74     24.75 o 
  -7   3   8     2701.58     2651.82     41.55 o 
  -6   3   8     2041.18     2031.76     32.66 o 
  -5   3   8    11736.04    11706.16     87.24 o 
  -4   3   8     1200.15     1219.75     23.60 o 
  -3   3   8      198.76      206.53     14.40 o 
  -2   3   8      578.36      554.74     16.54 o 
  -1   3   8     7833.12     7683.35     55.90 o 
   0   3   8     2974.35     2822.51     29.40 o 
   1   3   8     7921.72     7711.50     56.92 o 
   2   3   8      699.37      725.18     17.24 o 
   3   3   8      183.44      212.43     14.99 o 
   4   3   8     1294.46     1304.58     24.88 o 
   5   3   8    12325.69    12122.17     86.48 o 
   6   3   8     1671.03     1583.46     38.62 o 
   7   3   8     2793.80     2779.90     42.38 o 
   8   3   8       24.33        9.07     23.59 o 
   9   3   8     1467.58     1489.63     41.72 o 
  10   3   8      725.66      683.95     40.18 o 
  11   3   8     3720.37     3795.56     81.44 o 
  12   3   8      325.16      297.74     47.09 o 
  13   3   8      118.08      162.70     52.51 o 
 -12   4   8     1130.77     1064.49     55.90 o 
 -11   4   8      560.71      590.62     42.83 o 
 -10   4   8     3001.61     3129.59     62.51 o 
  -9   4   8      230.61      198.75     30.59 o 
  -8   4   8       43.19       43.75     26.54 o 
  -7   4   8      487.51      496.71     28.12 o 
  -6   4   8     6701.83     6716.35     64.50 o 
  -5   4   8     1447.95     1384.18     26.91 o 
  -4   4   8     4543.26     4472.89     43.13 o 
  -3   4   8      167.51      172.72     14.73 o 
  -2   4   8     1866.22     1806.74     26.10 o 
  -1   4   8     1849.89     1806.97     25.68 o 
   0   4   8    10716.52    10421.09     71.08 o 
   1   4   8     1711.37     1710.60     23.08 o 
   2   4   8     1841.70     1771.14     25.58 o 
   3   4   8      121.25      134.69     14.44 o 
   4   4   8     4546.23     4491.53     45.75 o 
   5   4   8     1697.13     1604.00     32.49 o 
   6   4   8     6257.77     6252.70     62.40 o 
   7   4   8      438.19      421.76     25.60 o 
   8   4   8       29.03       27.52     25.12 o 
   9   4   8      391.19      331.92     33.87 o 
  10   4   8     3170.96     3304.76     68.87 o 
  11   4   8      620.85      606.05     45.07 o 
  12   4   8     1130.19     1110.24     62.78 o 
  13   4   8       58.81       96.19    178.21 o 
 -12   5   8      280.03      269.23     51.08 o 
 -11   5   8     2354.98     2383.18     81.61 o 
 -10   5   8      553.94      613.67     55.09 o 
  -9   5   8     1579.94     1682.47     48.87 o 
  -8   5   8        9.49      -27.42     27.42 o 
  -7   5   8     2778.10     2669.44     50.42 o 
  -6   5   8     1309.33     1261.87     32.15 o 
  -5   5   8     9322.41     9358.34     80.18 o 
  -4   5   8     1120.43     1129.18     25.73 o 
  -3   5   8       93.66      105.69     15.32 o 
  -2   5   8      455.59      488.12     16.98 o 
  -1   5   8     9755.27     9679.85     67.95 o 
   0   5   8     2756.30     2719.39     29.46 o 
   1   5   8     9779.19     9690.41     69.32 o 
   2   5   8      330.39      344.83     15.56 o 
   3   5   8       68.13       75.49     14.45 o 
   4   5   8      861.72      903.43     24.56 o 
   5   5   8     9814.78     9773.29     84.55 o 
   6   5   8     1202.20     1200.45     32.24 o 
   7   5   8     3035.27     3082.55     49.12 o 
   8   5   8        5.83      -27.05     27.05 o 
   9   5   8     1521.07     1512.64     48.89 o 
  10   5   8      700.20      634.06     44.41 o 
  11   5   8     2107.19     2073.27     60.74 o 
  12   5   8      282.99      309.25     52.03 o 
 -12   6   8      775.84      846.59     58.59 o 
 -11   6   8      477.62      549.28     53.35 o 
 -10   6   8     2440.65     2465.23     58.70 o 
  -9   6   8      210.81      211.57     34.43 o 
  -8   6   8        5.61      -29.09     29.09 o 
  -7   6   8      299.92      286.63     28.03 o 
  -6   6   8     5952.35     5948.46     65.61 o 
  -5   6   8     1321.41     1378.60     31.36 o 
  -4   6   8     2624.76     2673.70     43.60 o 
  -3   6   8       10.65       15.17     15.78 o 
  -2   6   8     1967.67     1953.14     29.25 o 
  -1   6   8     1434.70     1446.34     24.31 o 
   0   6   8     8115.36     8105.26     62.73 o 
   1   6   8     1555.25     1550.98     30.53 o 
   2   6   8     1964.92     1975.46     29.13 o 
   3   6   8       24.02       28.52     14.97 o 
   4   6   8     2384.90     2479.86     38.47 o 
   5   6   8     1174.00     1136.40     30.00 o 
   6   6   8     5564.66     5461.89     61.92 o 
   7   6   8      379.11      353.10     28.60 o 
   8   6   8        1.92      -15.82     29.34 o 
   9   6   8       86.88       42.17     35.18 o 
  10   6   8     2599.15     2704.12     64.96 o 
  11   6   8      456.36      456.57     49.01 o 
  12   6   8      793.97      893.57     68.34 o 
 -11   7   8     2149.14     2170.43     63.65 o 
 -10   7   8      498.19      473.39     43.17 o 
  -9   7   8     1141.24     1188.20     45.66 o 
  -8   7   8       14.22       38.56     30.88 o 
  -7   7   8     1686.20     1774.07     44.04 o 
  -6   7   8      958.96      957.16     31.37 o 
  -5   7   8     6381.81     6427.29     72.09 o 
  -4   7   8      834.31      869.39     28.04 o 
  -3   7   8      241.81      258.61     20.29 o 
  -2   7   8      302.09      280.29     17.99 o 
  -1   7   8     5607.41     5600.29     52.21 o 
   0   7   8     1814.59     1796.41     30.54 o 
   1   7   8     5544.31     5511.81     55.01 o 
   2   7   8      183.35      195.34     17.21 o 
   3   7   8      245.34      279.01     18.81 o 
   4   7   8      871.93      849.67     27.42 o 
   5   7   8     6349.54     6344.75     65.24 o 
   6   7   8     1243.97     1269.44     34.40 o 
   7   7   8     1810.49     1793.25     44.33 o 
   8   7   8       12.91       -7.05     31.49 o 
   9   7   8     1069.13     1056.87     46.93 o 
  10   7   8      581.27      556.23     48.62 o 
  11   7   8     2281.53     2411.07     83.45 o 
 -11   8   8      246.44      371.18     49.22 o 
 -10   8   8     1383.73     1505.74     71.63 o 
  -9   8   8      145.12      179.14     41.82 o 
  -8   8   8       20.74       20.16     38.27 o 
  -7   8   8      257.60      257.76     38.09 o 
  -6   8   8     4241.82     4194.60     68.60 o 
  -5   8   8      853.55      853.20     33.85 o 
  -4   8   8     3191.26     3248.44     52.54 o 
  -3   8   8       52.87       41.08     20.22 o 
  -2   8   8     1156.05     1200.70     28.02 o 
  -1   8   8     1073.47     1110.59     26.20 o 
   0   8   8     6373.94     6267.30     71.84 o 
   1   8   8     1077.12     1097.56     29.64 o 
   2   8   8     1079.58     1131.60     34.68 o 
   3   8   8       71.66       57.38     21.01 o 
   4   8   8     3141.35     3127.03     47.74 o 
   5   8   8      863.40      864.78     30.93 o 
   6   8   8     4276.19     4301.69     61.45 o 
   7   8   8      297.65      321.58     35.33 o 
   8   8   8        5.43      -28.18     36.18 o 
   9   8   8      106.84       96.97     40.01 o 
  10   8   8     1441.79     1463.09     64.87 o 
  11   8   8      299.05      277.90     59.06 o 
 -10   9   8      407.16      446.78     51.57 o 
  -9   9   8      534.04      592.44     53.66 o 
  -8   9   8       31.82        1.94     47.14 o 
  -7   9   8     1383.04     1366.51     52.50 o 
  -6   9   8      838.47      833.72     39.00 o 
  -5   9   8     4365.16     4477.41     70.32 o 
  -4   9   8      631.37      640.27     34.47 o 
  -3   9   8      367.24      377.39     26.92 o 
  -2   9   8      146.01      162.01     20.85 o 
  -1   9   8     3962.04     3928.22     46.04 o 
   0   9   8      667.84      644.98     23.74 o 
   1   9   8     4033.36     3948.35     48.52 o 
   2   9   8      155.18      155.32     19.68 o 
   3   9   8      386.19      393.76     24.38 o 
   4   9   8      530.29      553.12     29.52 o 
   5   9   8     4236.04     4272.71     68.96 o 
   6   9   8      719.35      817.61     49.05 o 
   7   9   8     1504.26     1495.92     50.16 o 
   8   9   8       23.92       26.13     38.28 o 
   9   9   8      503.57      519.11     51.37 o 
  10   9   8      347.28      379.37     56.11 o 
  -9  10   8      112.36       27.14     46.41 o 
  -8  10   8       29.65       91.42     49.11 o 
  -7  10   8      253.40      158.45     44.56 o 
  -6  10   8     2292.57     2208.43     64.44 o 
  -5  10   8      572.49      676.73     46.92 o 
  -4  10   8     1396.07     1541.84     51.86 o 
  -3  10   8       15.56       -3.17     26.60 o 
  -2  10   8      564.97      566.46     29.37 o 
  -1  10   8      773.89      802.26     29.72 o 
   0  10   8     4559.70     4493.72     60.91 o 
   1  10   8      859.37      863.31     28.48 o 
   2  10   8      508.71      477.82     25.52 o 
   3  10   8        0.95       15.05     23.40 o 
   4  10   8     1530.89     1604.53     45.61 o 
   5  10   8      605.13      624.55     38.61 o 
   6  10   8     2267.31     2333.13     78.47 o 
   7  10   8      214.24      135.74     47.20 o 
   8  10   8       54.07       93.75     44.10 o 
   9  10   8      171.34       93.18     47.27 o 
  -9  11   8      296.37      238.43     62.47 o 
  -8  11   8       16.36       34.61     49.19 o 
  -7  11   8      737.87      758.46     54.04 o 
  -6  11   8      515.24      578.59     48.70 o 
  -5  11   8     2598.82     2702.04     77.29 o 
  -4  11   8      373.45      371.54     37.97 o 
  -3  11   8      245.70      208.83     33.48 o 
  -2  11   8       75.79       65.88     28.00 o 
  -1  11   8     3411.91     3474.39     55.44 o 
   0  11   8      694.92      731.80     29.64 o 
   1  11   8     3386.94     3434.35     75.17 o 
   2  11   8       84.03       72.46     22.10 o 
   3  11   8      211.74      234.09     28.31 o 
   4  11   8      583.51      679.67     39.79 o 
   5  11   8     2633.59     2773.89     72.42 o 
   6  11   8      411.11      459.63     50.15 o 
   7  11   8      674.89      686.36     56.74 o 
   8  11   8       10.76      -57.70     57.70 o 
   9  11   8      299.46      333.19     64.44 o 
  -8  12   8       56.73     -165.53    165.53 o 
  -7  12   8       85.30      120.27     47.62 o 
  -6  12   8     1414.06     1438.53     60.41 o 
  -5  12   8      415.26      436.29     56.48 o 
  -4  12   8     1081.92     1087.36     51.92 o 
  -3  12   8        5.34       18.21     33.79 o 
  -2  12   8      604.02      548.51     36.15 o 
  -1  12   8      402.37      441.08     31.75 o 
   0  12   8     2882.68     2868.05     78.13 o 
   1  12   8      392.48      377.45     43.09 o 
   2  12   8      542.70      445.49     46.86 o 
   3  12   8        2.07       31.80     30.51 o 
   4  12   8     1164.23     1171.10     58.57 o 
   5  12   8      406.76      458.41     49.51 o 
   6  12   8     1492.87     1530.48     90.29 o 
   7  12   8      112.99       57.93     58.12 o 
  -6  13   8      241.90      240.62     52.36 o 
  -5  13   8     1781.25     1816.60     72.04 o 
  -4  13   8      186.74      175.23     46.41 o 
  -3  13   8      113.30      128.67     37.14 o 
  -2  13   8       62.48       35.27     39.76 o 
  -1  13   8     1234.71     1382.38     46.14 o 
   0  13   8      419.89      350.88     44.15 o 
   1  13   8     1403.44     1323.30     57.89 o 
   2  13   8       58.18       55.79     50.62 o 
   3  13   8      101.25      103.39     62.22 o 
   4  13   8      231.08      212.94     53.52 o 
   5  13   8     1577.74     1746.86     70.81 o 
   6  13   8      312.06      267.76     53.46 o 
  -4  14   8      619.65      628.57     53.04 o 
  -3  14   8       57.50      128.24     42.39 o 
  -2  14   8      118.63      170.59     40.06 o 
  -1  14   8      180.18      145.16     46.43 o 
   0  14   8     1655.35     1730.39    110.80 o 
   1  14   8      240.93      246.51     55.39 o 
   2  14   8      118.13       25.58     61.82 o 
   3  14   8       58.44       -0.68     73.53 o 
   4  14   8      726.94      681.76     77.70 o 
   1   0   9        4.72       10.90     12.95 o 
   2   0   9     8370.21     8177.80     61.08 o 
   3   0   9      100.15      122.20     15.41 o 
   4   0   9     7975.48     7819.75     67.22 o 
   5   0   9       50.46       48.63     17.94 o 
   6   0   9     1678.39     1800.45     35.17 o 
   7   0   9       61.58       15.61     22.92 o 
   8   0   9     7733.11     7713.56     85.70 o 
   9   0   9      175.69      143.97     33.39 o 
  10   0   9      899.74      831.67     46.67 o 
  11   0   9       12.79       42.40     46.75 o 
  12   0   9     1122.47     1068.98     57.22 o 
 -12   1   9        9.94       31.33     50.19 o 
 -11   1   9       90.41      112.61     43.27 o 
 -10   1   9       14.38        1.10     37.59 o 
  -9   1   9     3646.91     3742.55     64.28 o 
  -8   1   9       38.05       21.30     28.63 o 
  -7   1   9     4735.54     4827.94     54.95 o 
  -6   1   9       54.11       48.38     18.64 o 
  -5   1   9      788.64      803.00     24.35 o 
  -4   1   9       17.80        4.62     15.73 o 
  -3   1   9    12316.55    11915.88     84.22 o 
  -2   1   9       43.81       61.02     13.20 o 
  -1   1   9     4517.34     4340.99     39.78 o 
   0   1   9        0.79        2.58     12.39 o 
   1   1   9     4441.21     4315.13     39.09 o 
   2   1   9       15.51       41.91     13.18 o 
   3   1   9    13252.24    12794.23     89.17 o 
   4   1   9       47.77       52.37     15.55 o 
   5   1   9      760.62      753.58     24.54 o 
   6   1   9       73.12       50.97     21.39 o 
   7   1   9     4137.07     4234.91     56.99 o 
   8   1   9       36.41        5.06     29.19 o 
   9   1   9     3507.54     3515.28     64.55 o 
  10   1   9        6.90       45.60     36.61 o 
  11   1   9       75.40       80.31     39.60 o 
  12   1   9       13.79       43.92     46.99 o 
 -12   2   9      943.48      909.01     59.88 o 
 -11   2   9        1.33      -42.55     45.32 o 
 -10   2   9      851.11      742.44     47.77 o 
  -9   2   9       53.01       84.35     32.84 o 
  -8   2   9     7054.60     7125.89     83.70 o 
  -7   2   9       75.21       73.86     22.67 o 
  -6   2   9     1038.61     1114.68     28.35 o 
  -5   2   9       73.01       38.12     17.50 o 
  -4   2   9     5204.20     5039.48     51.74 o 
  -3   2   9      338.46      318.83     17.12 o 
  -2   2   9    11556.42    11403.62     82.02 o 
  -1   2   9      330.10      339.88     16.25 o 
   0   2   9        6.16        6.66     13.12 o 
   1   2   9      348.14      337.26     15.56 o 
   2   2   9    11991.25    11696.66     83.64 o 
   3   2   9      285.10      285.57     16.14 o 
   4   2   9     5933.11     5785.84     53.04 o 
   5   2   9       90.44       81.55     18.74 o 
   6   2   9     1233.80     1248.57     33.31 o 
   7   2   9       48.69       72.15     25.65 o 
   8   2   9     7155.31     7131.15     82.16 o 
   9   2   9       86.09       15.89     33.61 o 
  10   2   9      749.04      687.55     45.00 o 
  11   2   9        2.90       19.87     42.04 o 
  12   2   9      738.31      816.78     56.39 o 
 -12   3   9       97.17      119.61     50.67 o 
 -11   3   9       87.38       51.39     47.31 o 
 -10   3   9        1.60      -37.69     37.69 o 
  -9   3   9     3587.38     3608.62     69.08 o 
  -8   3   9       32.49       92.99     30.32 o 
  -7   3   9     4139.75     4299.81     59.26 o 
  -6   3   9        0.16      -11.31     19.04 o 
  -5   3   9      942.97      890.55     26.02 o 
  -4   3   9       90.10       93.05     16.87 o 
  -3   3   9    10780.53    10409.00     80.50 o 
  -2   3   9        2.45       41.45     13.83 o 
  -1   3   9     3098.13     2981.26     34.17 o 
   0   3   9       42.69       58.50     14.00 o 
   1   3   9     2926.41     2866.86     33.43 o 
   2   3   9       16.46       18.44     13.25 o 
   3   3   9    11620.01    11317.62     83.26 o 
   4   3   9       46.07       69.52     17.22 o 
   5   3   9      710.34      669.06     23.84 o 
   6   3   9        4.05       -6.78     22.24 o 
   7   3   9     4417.91     4509.14     59.09 o 
   8   3   9       24.43       13.59     29.68 o 
   9   3   9     3237.23     3239.18     65.64 o 
  10   3   9        0.16       -8.21     38.17 o 
  11   3   9       66.64       46.63     46.15 o 
  12   3   9       98.00      119.84     48.34 o 
 -12   4   9     1171.34     1183.24     62.66 o 
 -11   4   9        6.45       -1.72     40.66 o 
 -10   4   9     1112.24     1048.38     49.51 o 
  -9   4   9       26.61      -14.76     35.11 o 
  -8   4   9     5051.23     5158.34     69.21 o 
  -7   4   9       93.84       88.33     26.29 o 
  -6   4   9     1001.77     1025.01     31.71 o 
  -5   4   9        0.47        8.64     20.03 o 
  -4   4   9     4648.58     4683.56     47.63 o 
  -3   4   9      180.45      179.64     16.58 o 
  -2   4   9    10755.16    10617.61     77.54 o 
  -1   4   9       96.19       98.02     14.47 o 
   0   4   9      362.10      374.56     16.79 o 
   1   4   9      105.53       99.51     14.48 o 
   2   4   9    10449.30    10271.55     76.43 o 
   3   4   9      229.72      245.93     17.61 o 
   4   4   9     4442.71     4330.78     49.20 o 
   5   4   9        4.29       -9.77     20.05 o 
   6   4   9      942.17     1011.59     33.06 o 
   7   4   9      118.56      100.63     26.53 o 
   8   4   9     4732.19     4844.58     71.26 o 
   9   4   9       28.08       -8.17     35.26 o 
  10   4   9     1097.58     1003.58     51.80 o 
  11   4   9        2.43       38.33     46.88 o 
  12   4   9     1080.15     1050.01     62.49 o 
 -12   5   9       12.74       47.45     57.21 o 
 -11   5   9        7.34       15.23     40.94 o 
 -10   5   9       42.18       37.52     39.92 o 
  -9   5   9     2948.78     3003.64     60.62 o 
  -8   5   9       60.38       97.40     30.82 o 
  -7   5   9     3364.75     3498.94     55.88 o 
  -6   5   9        7.44       -5.11     23.64 o 
  -5   5   9      274.52      308.71     24.53 o 
  -4   5   9       32.31       34.96     18.09 o 
  -3   5   9     9104.18     8958.54     79.61 o 
  -2   5   9      154.20      175.27     16.08 o 
  -1   5   9     3781.37     3804.39     41.60 o 
   0   5   9       45.89       38.72     15.47 o 
   1   5   9     3717.59     3738.07     41.67 o 
   2   5   9       94.20      116.21     15.95 o 
   3   5   9     8836.60     8728.94     71.34 o 
   4   5   9        8.55        2.83     18.39 o 
   5   5   9      267.06      228.30     23.04 o 
   6   5   9       16.99       29.70     23.25 o 
   7   5   9     3777.28     3870.79     59.82 o 
   8   5   9       47.29       48.20     30.06 o 
   9   5   9     2725.60     2762.29     73.12 o 
  10   5   9       48.05       48.28     41.49 o 
  11   5   9        4.94      -41.99     41.99 o 
  12   5   9       32.67       19.50     62.10 o 
 -11   6   9        5.69      135.90     43.10 o 
 -10   6   9      617.55      688.33     45.66 o 
  -9   6   9       39.26       51.70     34.09 o 
  -8   6   9     4451.97     4520.09     69.60 o 
  -7   6   9      171.30      167.78     29.76 o 
  -6   6   9      444.08      526.11     30.44 o 
  -5   6   9       44.21       25.88     21.88 o 
  -4   6   9     3850.43     3871.24     47.55 o 
  -3   6   9       91.12       77.82     18.39 o 
  -2   6   9     7664.49     7669.36     74.72 o 
  -1   6   9       15.06       28.72     15.09 o 
   0   6   9        1.85        7.28     15.16 o 
   1   6   9       39.65       41.75     15.71 o 
   2   6   9     8086.44     7974.60     66.57 o 
   3   6   9      136.57      179.70     18.51 o 
   4   6   9     3940.78     3742.20     48.97 o 
   5   6   9       33.20       16.49     21.44 o 
   6   6   9      445.37      509.01     28.33 o 
   7   6   9      129.13      144.75     28.58 o 
   8   6   9     4481.91     4494.33     71.62 o 
   9   6   9       41.14        5.47     37.05 o 
  10   6   9      755.50      707.86     48.13 o 
  11   6   9        8.44       34.56     44.80 o 
 -11   7   9        5.38      -27.16     44.95 o 
 -10   7   9       66.09       44.35     40.29 o 
  -9   7   9     2431.42     2414.48     57.98 o 
  -8   7   9       12.43        9.45     33.00 o 
  -7   7   9     2970.68     3041.47     60.24 o 
  -6   7   9       36.59       43.62     28.31 o 
  -5   7   9      154.68      127.73     25.85 o 
  -4   7   9       14.41       58.72     23.21 o 
  -3   7   9     6412.30     6505.94     66.61 o 
  -2   7   9        2.52       16.06     20.00 o 
  -1   7   9     2121.36     2183.97     45.66 o 
   0   7   9        8.93        1.23     16.94 o 
   1   7   9     2446.80     2501.23     41.10 o 
   2   7   9       18.59       32.23     18.02 o 
   3   7   9     6172.08     6097.40     64.63 o 
   4   7   9        4.30       11.33     21.25 o 
   5   7   9      239.41      199.72     25.37 o 
   6   7   9       46.80       18.89     25.65 o 
   7   7   9     2596.04     2652.02     53.60 o 
   8   7   9       28.06        7.33     34.79 o 
   9   7   9     2628.99     2580.77     66.09 o 
  10   7   9       43.34       51.74     42.52 o 
  11   7   9       21.80      131.51     52.10 o 
 -10   8   9      396.03      329.15     49.25 o 
  -9   8   9       35.13      -44.60     44.60 o 
  -8   8   9     2759.90     2954.39     71.32 o 
  -7   8   9       23.16       -3.75     37.80 o 
  -6   8   9      629.07      665.38     38.97 o 
  -5   8   9       54.41        0.74     27.13 o 
  -4   8   9     3462.44     3427.95     55.92 o 
  -3   8   9      148.13       96.69     24.21 o 
  -2   8   9     5983.79     6129.30     67.25 o 
  -1   8   9       99.81      106.24     20.54 o 
   0   8   9        9.63       -3.32     18.52 o 
   1   8   9       83.12       74.01     20.71 o 
   2   8   9     5698.50     5719.52     64.79 o 
   3   8   9      158.92      157.00     24.34 o 
   4   8   9     3686.07     3609.55     55.44 o 
   5   8   9       78.96       36.99     24.81 o 
   6   8   9      523.06      562.63     33.23 o 
   7   8   9       27.49       17.00     33.06 o 
   8   8   9     2726.03     2774.86     68.32 o 
   9   8   9       33.30       -6.53     41.30 o 
  10   8   9      435.84      356.25     52.67 o 
 -10   9   9        8.07      -37.28    181.19 o 
  -9   9   9     1928.87     1899.99     90.54 o 
  -8   9   9        2.77       60.72     43.96 o 
  -7   9   9     2060.48     2088.55     69.06 o 
  -6   9   9       29.91      -16.30     34.64 o 
  -5   9   9      255.74      204.47     35.13 o 
  -4   9   9      119.95      107.26     31.25 o 
  -3   9   9     4207.04     4360.72     65.95 o 
  -2   9   9        2.00       19.71     23.86 o 
  -1   9   9     1439.82     1458.46     35.08 o 
   0   9   9       59.43       34.45     20.46 o 
   1   9   9     1601.73     1667.78     37.53 o 
   2   9   9       11.21       12.32     21.48 o 
   3   9   9     3900.86     3896.34     56.81 o 
   4   9   9      144.89      133.71     27.68 o 
   5   9   9      186.36      118.86     32.49 o 
   6   9   9       23.82      -25.12     36.94 o 
   7   9   9     2251.59     2323.77     66.77 o 
   8   9   9        1.26       29.13     39.90 o 
   9   9   9     2052.89     2175.80     75.35 o 
  -9  10   9        6.24      -39.52     50.58 o 
  -8  10   9     2247.73     2385.54     95.01 o 
  -7  10   9       61.80       39.26     47.67 o 
  -6  10   9      355.05      423.32     47.23 o 
  -5  10   9       14.56       26.05     37.74 o 
  -4  10   9     2411.82     2269.34     59.07 o 
  -3  10   9        4.42       14.90     30.35 o 
  -2  10   9     3603.19     3613.47     76.09 o 
  -1  10   9       39.82       33.60     25.99 o 
   0  10   9       93.11       80.65     23.32 o 
   1  10   9       24.07       -1.39     22.67 o 
   2  10   9     3339.44     3385.39     58.83 o 
   3  10   9        2.32       20.52     25.39 o 
   4  10   9     2218.34     2208.84     54.84 o 
   5  10   9        7.96       16.16     34.84 o 
   6  10   9      256.57      215.34     42.92 o 
   7  10   9       53.71       61.66     46.21 o 
   8  10   9     2322.78     2437.92    108.12 o 
   9  10   9        7.92       47.26     52.90 o 
  -8  11   9       37.15      -50.17     50.17 o 
  -7  11   9     1385.02     1455.37     67.80 o 
  -6  11   9       17.17       -8.75     46.57 o 
  -5  11   9       89.32       75.78     40.50 o 
  -4  11   9       18.25      -13.76     37.60 o 
  -3  11   9     2919.58     2832.17     70.30 o 
  -2  11   9       45.33       30.14     34.79 o 
  -1  11   9      952.26     1009.18     43.37 o 
   0  11   9       39.40       35.46     25.23 o 
   1  11   9      892.74      898.44     37.50 o 
   2  11   9       64.59       68.34     26.08 o 
   3  11   9     2983.00     3075.31     82.62 o 
   4  11   9        6.35        4.41     33.03 o 
   5  11   9       91.37       90.24     41.83 o 
   6  11   9       14.63        0.32     47.77 o 
   7  11   9     1445.20     1598.18     83.70 o 
   8  11   9       32.88        2.72     51.95 o 
  -7  12   9       23.81       93.50    136.55 o 
  -6  12   9      218.78      247.50     50.35 o 
  -5  12   9        7.77      -26.98     44.77 o 
  -4  12   9     1365.05     1390.36     56.98 o 
  -3  12   9      115.84      184.86     41.74 o 
  -2  12   9     2168.23     2166.37     63.13 o 
  -1  12   9        9.19       12.50     37.90 o 
   0  12   9        2.30        1.01     37.02 o 
   1  12   9       20.79       11.12     45.28 o 
   2  12   9     2242.69     2345.57     58.60 o 
   3  12   9       88.72      100.40     33.56 o 
   4  12   9     1500.16     1538.47     59.43 o 
   5  12   9        3.67       31.06     42.79 o 
   6  12   9      194.06      204.97     49.13 o 
  -5  13   9      127.75      113.10     49.94 o 
  -4  13   9       12.87      -45.82     45.82 o 
  -3  13   9     1572.59     1554.00     59.56 o 
  -2  13   9       23.38       52.54     36.60 o 
  -1  13   9      492.25      472.25     39.79 o 
   0  13   9       48.45       10.89     49.59 o 
   1  13   9      605.93      658.20     57.37 o 
   2  13   9       23.14       55.82     53.30 o 
   3  13   9     1756.68     1693.42    142.02 o 
   4  13   9        5.19      -46.63     65.04 o 
   5  13   9       87.78      145.79     68.09 o 
  -2  14   9     1530.24     1619.84     87.49 o 
  -1  14   9       32.66      -72.08     76.66 o 
   0  14   9       68.47      -19.53     66.38 o 
   1  14   9       14.25        6.49     71.03 o 
   2  14   9     1428.67     1459.86    137.51 o 
   0   0  10     8626.32     8215.07     94.47 o 
   1   0  10      380.90      466.90     19.92 o 
   2   0  10     1890.09     1792.80     30.90 o 
   3   0  10       48.49       40.59     17.39 o 
   4   0  10     4053.92     3998.81     47.33 o 
   5   0  10     1006.47     1091.86     29.67 o 
   6   0  10     7865.74     7733.63     76.84 o 
   7   0  10      226.36      229.60     28.83 o 
   8   0  10       45.02       11.95     31.43 o 
   9   0  10      213.99      232.05     38.09 o 
  10   0  10     3005.33     3187.93     72.53 o 
  11   0  10      150.83      152.19     46.13 o 
  12   0  10     1243.76     1159.73     61.11 o 
 -12   1  10       27.43      119.89     53.34 o 
 -11   1  10     2129.12     2205.40     80.68 o 
 -10   1  10      121.16      108.60     43.40 o 
  -9   1  10      920.64      954.11     48.29 o 
  -8   1  10       48.03      -28.46     31.38 o 
  -7   1  10     1734.09     1698.78     42.83 o 
  -6   1  10      229.66      339.24     25.54 o 
  -5   1  10     7396.17     7023.71     69.35 o 
  -4   1  10      109.80      153.05     20.62 o 
  -3   1  10      232.74      261.88     19.34 o 
  -2   1  10      231.21      267.27     18.50 o 
  -1   1  10     5928.62     5776.34     53.82 o 
   0   1  10      615.70      731.98     28.60 o 
   1   1  10     6111.06     5913.72     55.48 o 
   2   1  10      142.57      146.68     17.62 o 
   3   1  10      259.20      285.66     19.32 o 
   4   1  10      187.15      243.82     20.56 o 
   5   1  10     6607.19     6541.73     75.35 o 
   6   1  10      251.48      273.50     26.48 o 
   7   1  10     1753.12     1701.44     41.81 o 
   8   1  10       52.75       11.18     32.61 o 
   9   1  10      934.59     1028.31     47.95 o 
  10   1  10      140.58      111.48     42.58 o 
  11   1  10     2326.67     2283.25     72.60 o 
  12   1  10       42.50      127.14     52.80 o 
 -12   2  10     1079.02      999.55     83.41 o 
 -11   2  10      370.17      337.82     55.33 o 
 -10   2  10     2325.14     2309.93     72.86 o 
  -9   2  10      111.84       49.91     42.18 o 
  -8   2  10        0.31       -9.75     35.49 o 
  -7   2  10      140.49      136.24     29.39 o 
  -6   2  10     5011.86     4889.35     57.70 o 
  -5   2  10      634.98      732.90     27.20 o 
  -4   2  10     3849.23     3923.21     48.06 o 
  -3   2  10       40.60       26.04     16.89 o 
  -2   2  10     1606.34     1566.75     36.27 o 
  -1   2  10      440.30      500.74     19.88 o 
   0   2  10    10786.06    10465.56     80.78 o 
   1   2  10      554.45      594.11     21.05 o 
   2   2  10     1273.02     1234.78     25.61 o 
   3   2  10       34.00       33.27     17.15 o 
   4   2  10     3388.43     3361.82     44.33 o 
   5   2  10      689.71      789.76     27.24 o 
   6   2  10     5594.13     5461.58     66.50 o 
   7   2  10      170.71      219.57     30.82 o 
   8   2  10        9.34      -25.79     32.45 o 
   9   2  10       96.67       62.11     38.97 o 
  10   2  10     2587.16     2746.78     76.34 o 
  11   2  10      296.64      429.50     50.28 o 
  12   2  10      963.05      861.79     85.70 o 
 -11   3  10     1992.26     1985.17     74.42 o 
 -10   3  10       87.43       48.60     45.17 o 
  -9   3  10      858.34      909.10     52.22 o 
  -8   3  10        2.07      -29.00     33.57 o 
  -7   3  10     2292.67     2179.55     57.69 o 
  -6   3  10      236.66      285.10     27.61 o 
  -5   3  10     5960.53     6025.37     64.70 o 
  -4   3  10      195.04      187.33     20.62 o 
  -3   3  10      107.42      107.19     18.08 o 
  -2   3  10      109.17      136.84     17.36 o 
  -1   3  10     6805.77     6605.71     57.43 o 
   0   3  10      868.15      963.74     23.87 o 
   1   3  10     6628.42     6426.62     57.73 o 
   2   3  10      109.85      109.55     17.73 o 
   3   3  10       58.76       64.87     17.98 o 
   4   3  10      122.18      115.22     19.99 o 
   5   3  10     5611.47     5513.45     65.77 o 
   6   3  10      264.58      304.01     33.95 o 
   7   3  10     2190.46     2113.63     56.18 o 
   8   3  10        0.30       -8.65     32.77 o 
   9   3  10      830.54      943.16     48.45 o 
  10   3  10       50.70       85.51     45.70 o 
  11   3  10     2350.56     2319.49     81.71 o 
 -11   4  10      297.66      289.17     51.31 o 
 -10   4  10     2019.96     2114.42     74.97 o 
  -9   4  10       24.22       15.92     37.96 o 
  -8   4  10      110.22       89.26     33.25 o 
  -7   4  10      173.51      177.20     33.04 o 
  -6   4  10     4329.37     4276.08     60.71 o 
  -5   4  10      482.33      587.97     29.10 o 
  -4   4  10     3897.11     3927.39     50.47 o 
  -3   4  10       68.32       42.05     17.48 o 
  -2   4  10     1749.75     1714.78     30.59 o 
  -1   4  10      700.51      766.85     22.70 o 
   0   4  10     8853.62     8472.19     69.57 o 
   1   4  10      574.44      651.72     22.11 o 
   2   4  10     1469.24     1438.41     30.66 o 
   3   4  10       87.93       88.26     18.95 o 
   4   4  10     3881.32     3820.67     50.32 o 
   5   4  10      392.48      420.70     26.55 o 
   6   4  10     4566.75     4471.83     69.57 o 
   7   4  10      158.76      190.71     30.59 o 
   8   4  10      150.59      157.72     36.26 o 
   9   4  10       43.64       25.38     39.44 o 
  10   4  10     2078.22     2156.75     68.16 o 
  11   4  10      403.20      387.70     51.76 o 
 -11   5  10     1892.74     1865.82     60.30 o 
 -10   5  10       58.26       90.07     42.29 o 
  -9   5  10      561.34      614.52     47.12 o 
  -8   5  10        6.46       -1.72     32.57 o 
  -7   5  10     1077.19     1096.05     41.55 o 
  -6   5  10      281.27      263.79     30.73 o 
  -5   5  10     4840.41     4939.80     61.52 o 
  -4   5  10      179.19      201.68     23.83 o 
  -3   5  10      568.83      614.36     24.52 o 
  -2   5  10       78.97       68.46     18.00 o 
  -1   5  10     4508.71     4499.19     49.30 o 
   0   5  10      174.67      252.61     20.05 o 
   1   5  10     4428.49     4300.48     49.13 o 
   2   5  10      103.93      113.12     19.10 o 
   3   5  10      510.88      565.79     24.87 o 
   4   5  10      217.13      230.22     22.89 o 
   5   5  10     4621.21     4534.44     58.72 o 
   6   5  10      208.04      242.26     29.49 o 
   7   5  10     1124.87     1084.74     40.07 o 
   8   5  10       13.17        6.52     34.50 o 
   9   5  10      724.04      800.15     49.57 o 
  10   5  10      120.45      139.36     47.07 o 
  11   5  10     1799.20     1811.11     64.34 o 
 -10   6  10     1978.66     1975.43     60.15 o 
  -9   6  10       89.01      116.67     37.06 o 
  -8   6  10       39.29       39.86     34.43 o 
  -7   6  10      174.11      174.34     31.87 o 
  -6   6  10     4504.16     4564.85     64.48 o 
  -5   6  10      322.90      425.37     30.21 o 
  -4   6  10     2240.72     2347.53     42.48 o 
  -3   6  10      177.51      151.02     21.34 o 
  -2   6  10      662.35      656.34     25.92 o 
  -1   6  10      578.39      627.96     24.97 o 
   0   6  10     7119.63     6990.77     66.32 o 
   1   6  10      581.02      631.36     24.66 o 
   2   6  10      713.69      736.15     26.59 o 
   3   6  10      182.72      128.93     20.69 o 
   4   6  10     2697.85     2758.97     45.51 o 
   5   6  10      306.39      304.60     26.39 o 
   6   6  10     4495.51     4462.07     63.08 o 
   7   6  10      201.35      248.34     33.37 o 
   8   6  10       33.13       32.43     37.29 o 
   9   6  10       67.41       51.11     40.10 o 
  10   6  10     1823.47     1772.60     61.39 o 
 -10   7  10      134.84      187.78     57.39 o 
  -9   7  10      371.80      430.85     46.96 o 
  -8   7  10       13.21       36.60     38.87 o 
  -7   7  10     1179.36     1232.22     46.98 o 
  -6   7  10      198.88      176.78     32.76 o 
  -5   7  10     4187.58     4301.62     65.78 o 
  -4   7  10      149.20      203.40     27.36 o 
  -3   7  10      194.87      195.90     25.76 o 
  -2   7  10      100.25      104.31     25.40 o 
  -1   7  10     3997.61     3957.94     59.12 o 
   0   7  10      168.49      196.10     23.54 o 
   1   7  10     4094.08     4113.39     59.51 o 
   2   7  10       28.23       25.71     23.10 o 
   3   7  10      145.73      154.91     24.64 o 
   4   7  10      160.47      136.31     24.64 o 
   5   7  10     3947.63     3953.87     83.54 o 
   6   7  10      283.22      315.31     30.88 o 
   7   7  10     1076.71     1032.77     46.74 o 
   8   7  10       13.96       -4.12     38.50 o 
   9   7  10      411.95      374.75     48.20 o 
  10   7  10      104.47       54.09     48.00 o 
  -9   8  10       66.14       47.39     43.31 o 
  -8   8  10       21.24      -39.74     39.74 o 
  -7   8  10       77.04       75.27     39.09 o 
  -6   8  10     2217.93     2174.55     54.44 o 
  -5   8  10      373.36      404.52     36.52 o 
  -4   8  10     1870.11     1910.17     47.11 o 
  -3   8  10       69.87      101.15     27.87 o 
  -2   8  10      872.24      883.72     34.13 o 
  -1   8  10      365.00      386.53     28.35 o 
   0   8  10     4849.39     4799.04     63.73 o 
   1   8  10      427.45      459.06     27.62 o 
   2   8  10      967.05      922.00     34.00 o 
   3   8  10       24.09      -20.52     25.19 o 
   4   8  10     2091.01     2116.28     48.45 o 
   5   8  10      398.35      455.13     34.38 o 
   6   8  10     2293.13     2309.35     54.05 o 
   7   8  10       96.55      122.29     39.13 o 
   8   8  10        6.44        0.24     41.18 o 
   9   8  10       72.85       63.22     44.15 o 
  -9   9  10      545.65      599.82     99.52 o 
  -8   9  10        6.76      -22.00     52.50 o 
  -7   9  10      971.99      951.40     56.41 o 
  -6   9  10      153.98      172.13     40.59 o 
  -5   9  10     2367.05     2435.77     59.51 o 
  -4   9  10      104.46      117.69     33.88 o 
  -3   9  10       58.12       85.31     31.14 o 
  -2   9  10       50.26       72.25     27.54 o 
  -1   9  10     2576.15     2640.98     57.43 o 
   0   9  10      265.95      339.40     29.25 o 
   1   9  10     2773.41     2768.86     50.98 o 
   2   9  10      116.77      132.76     27.71 o 
   3   9  10       62.94       46.08     26.18 o 
   4   9  10       93.75       95.32     31.97 o 
   5   9  10     2502.51     2601.81     83.80 o 
   6   9  10       98.63      133.60     40.84 o 
   7   9  10      981.82      977.23     58.76 o 
   8   9  10        4.63      -14.26     49.30 o 
   9   9  10      523.19      584.64     69.85 o 
  -8  10  10       23.92      -41.39     61.79 o 
  -7  10  10       82.33       78.73     46.72 o 
  -6  10  10     2288.48     2282.90     72.26 o 
  -5  10  10      307.14      310.66     42.92 o 
  -4  10  10     1221.27     1321.27     51.65 o 
  -3  10  10      120.79       89.96     38.19 o 
  -2  10  10      540.10      630.50     44.86 o 
  -1  10  10      243.91      307.69     36.07 o 
   0  10  10     3351.82     3477.07     70.58 o 
   1  10  10      206.90      242.40     30.50 o 
   2  10  10      486.96      461.85     37.31 o 
   3  10  10       71.40      103.29     38.09 o 
   4  10  10     1239.57     1274.08     50.35 o 
   5  10  10      307.17      334.58     41.49 o 
   6  10  10     2192.58     2257.05     73.39 o 
   7  10  10       58.19        9.37     45.48 o 
   8  10  10       22.14       -9.44     51.98 o 
  -7  11  10      421.13      486.09     93.35 o 
  -6  11  10      112.21      142.46     48.15 o 
  -5  11  10     1919.59     1888.08     69.03 o 
  -4  11  10       60.48       99.27     42.58 o 
  -3  11  10      125.74      142.64     42.72 o 
  -2  11  10       25.56       63.40     37.32 o 
  -1  11  10     1415.93     1490.56     58.15 o 
   0  11  10       45.78       35.87     31.40 o 
   1  11  10     1480.08     1555.02     52.32 o 
   2  11  10       26.29       51.22     31.71 o 
   3  11  10      115.96      132.09     34.52 o 
   4  11  10      110.93      126.61     37.05 o 
   5  11  10     2113.09     2125.46     70.84 o 
   6  11  10      109.02      118.17     49.01 o 
   7  11  10      418.67      294.21     85.49 o 
  -5  12  10       71.99       58.16     51.46 o 
  -4  12  10      848.17      780.09     55.78 o 
  -3  12  10       58.03       87.53     43.38 o 
  -2  12  10      280.61      203.74     40.33 o 
  -1  12  10      187.80      256.35     39.62 o 
   0  12  10     1691.53     1816.65     99.28 o 
   1  12  10      229.49      234.74     35.30 o 
   2  12  10      226.16      205.90     49.05 o 
   3  12  10       79.03       53.67     35.75 o 
   4  12  10      693.37      808.58     55.62 o 
   5  12  10       80.59      133.14     52.57 o 
  -3  13  10       19.71      -13.47     56.82 o 
  -2  13  10       44.42        6.77     37.92 o 
  -1  13  10     1183.05     1272.14     80.38 o 
   0  13  10       76.35      -20.70     66.81 o 
   1  13  10     1207.30     1337.76     80.35 o 
   2  13  10       25.12      -57.47     57.47 o 
   3  13  10       33.46      134.55     78.52 o 
   1   0  11      642.25      693.36     25.03 o 
   2   0  11     4688.29     4486.30     50.55 o 
   3   0  11     1663.56     1781.31     36.17 o 
   4   0  11     2053.44     1999.66     38.20 o 
   5   0  11       22.73       25.42     24.31 o 
   6   0  11       83.85       66.37     29.66 o 
   7   0  11     1188.76     1243.88     45.48 o 
   8   0  11     1808.96     1828.86     54.16 o 
   9   0  11      554.94      627.34     46.84 o 
  10   0  11      396.04      377.56     51.20 o 
  11   0  11        0.96      -27.40     50.38 o 
 -11   1  11        1.44      -24.87     52.30 o 
 -10   1  11      250.15      238.74     52.17 o 
  -9   1  11     1706.13     1707.06     63.23 o 
  -8   1  11     1243.61     1335.15     51.09 o 
  -7   1  11     2011.16     2083.98     50.62 o 
  -6   1  11      134.13      132.79     28.06 o 
  -5   1  11      123.63       90.16     25.25 o 
  -4   1  11     1186.25     1236.93     32.32 o 
  -3   1  11     5261.83     5148.96     57.17 o 
  -2   1  11     2348.72     2418.71     43.25 o 
  -1   1  11     1954.68     1863.85     34.32 o 
   0   1  11        1.89       19.14     18.26 o 
   1   1  11     1998.03     1886.22     37.15 o 
   2   1  11     2193.51     2320.98     38.75 o 
   3   1  11     5104.52     4957.68     57.75 o 
   4   1  11      973.42     1059.42     32.47 o 
   5   1  11       47.39        0.73     24.15 o 
   6   1  11      122.60      112.85     28.25 o 
   7   1  11     2100.09     2135.29     52.04 o 
   8   1  11     1210.11     1282.48     49.29 o 
   9   1  11     1794.79     1723.35     57.96 o 
  10   1  11      289.58      307.19     47.88 o 
  11   1  11        2.33      -35.38     49.75 o 
 -11   2  11        7.52        4.17     52.40 o 
 -10   2  11      344.38      280.02     51.96 o 
  -9   2  11      808.64      803.96     53.69 o 
  -8   2  11     1854.96     1748.92     60.75 o 
  -7   2  11      703.69      726.31     39.35 o 
  -6   2  11      327.27      336.18     28.96 o 
  -5   2  11      134.57       99.60     25.13 o 
  -4   2  11     1656.21     1601.12     36.90 o 
  -3   2  11     2366.87     2461.98     43.26 o 
  -2   2  11     4465.66     4275.60     50.60 o 
  -1   2  11      697.76      766.27     25.83 o 
   0   2  11        5.78        8.40     19.13 o 
   1   2  11      697.95      694.99     26.04 o 
   2   2  11     4180.35     4032.98     51.55 o 
   3   2  11     2366.87     2542.40     45.84 o 
   4   2  11     1661.28     1568.19     37.37 o 
   5   2  11      140.31      115.58     26.83 o 
   6   2  11      278.04      247.67     32.78 o 
   7   2  11      742.37      762.65     38.26 o 
   8   2  11     1945.49     1991.21     57.69 o 
   9   2  11      896.22      953.71     52.68 o 
  10   2  11      293.64      247.38     47.38 o 
  11   2  11       19.74       68.87     47.69 o 
 -11   3  11       34.61       12.97     91.67 o 
 -10   3  11       69.06       78.55     51.99 o 
  -9   3  11     2193.92     2155.80     70.34 o 
  -8   3  11      895.22      944.85     54.82 o 
  -7   3  11     2449.47     2535.89     56.62 o 
  -6   3  11      176.17      129.49     30.90 o 
  -5   3  11      287.62      272.87     27.18 o 
  -4   3  11      982.88     1038.38     31.79 o 
  -3   3  11     3966.97     3848.03     49.31 o 
  -2   3  11     1936.84     2046.44     35.81 o 
  -1   3  11     1602.85     1616.79     32.63 o 
   0   3  11       43.34       47.31     18.80 o 
   1   3  11     1481.91     1406.56     37.51 o 
   2   3  11     1746.59     1936.60     39.92 o 
   3   3  11     4069.19     3964.98     59.61 o 
   4   3  11     1028.87     1037.32     33.98 o 
   5   3  11      282.51      259.49     30.58 o 
   6   3  11      193.04      191.20     32.73 o 
   7   3  11     2308.27     2193.32     52.37 o 
   8   3  11      787.94      862.87     47.10 o 
   9   3  11     2111.73     1930.75     62.78 o 
  10   3  11       74.70       68.92     46.91 o 
  11   3  11       24.14      -19.82     73.77 o 
 -10   4  11      242.39      136.78     49.10 o 
  -9   4  11      594.44      651.16     54.56 o 
  -8   4  11     1751.62     1832.06     61.41 o 
  -7   4  11      718.60      826.46     42.69 o 
  -6   4  11      474.31      517.64     35.60 o 
  -5   4  11      116.84       68.01     26.55 o 
  -4   4  11     2450.63     2336.30     47.14 o 
  -3   4  11     1514.96     1649.75     35.12 o 
  -2   4  11     2507.28     2430.20     39.42 o 
  -1   4  11      588.20      651.69     24.12 o 
   0   4  11      108.51      100.56     20.22 o 
   1   4  11      874.56      963.07     29.70 o 
   2   4  11     2779.29     2691.65     46.98 o 
   3   4  11     1525.64     1618.86     35.77 o 
   4   4  11     2437.75     2354.96     45.03 o 
   5   4  11      145.68      155.28     28.31 o 
   6   4  11      478.12      487.03     35.31 o 
   7   4  11      711.51      779.22     45.22 o 
   8   4  11     1906.84     1960.16     60.08 o 
   9   4  11      637.78      679.81     50.43 o 
  10   4  11      278.94      247.56     49.82 o 
 -10   5  11      204.56      239.33     49.85 o 
  -9   5  11     1165.72     1209.43     59.40 o 
  -8   5  11     1208.24     1350.92     52.70 o 
  -7   5  11     1550.89     1644.73     56.83 o 
  -6   5  11      184.54      126.40     32.26 o 
  -5   5  11      212.25      123.05     27.17 o 
  -4   5  11     1177.41     1270.46     36.28 o 
  -3   5  11     4001.16     3855.98     54.11 o 
  -2   5  11     1418.89     1451.35     36.92 o 
  -1   5  11     1307.74     1344.92     32.67 o 
   0   5  11      236.19      195.90     22.31 o 
   1   5  11     1284.24     1288.76     33.61 o 
   2   5  11     1543.19     1598.37     36.04 o 
   3   5  11     4022.58     3866.97     62.81 o 
   4   5  11     1125.96     1157.40     35.36 o 
   5   5  11      247.90      242.92     28.83 o 
   6   5  11      175.97      141.01     31.64 o 
   7   5  11     1573.51     1607.28     50.06 o 
   8   5  11     1198.50     1260.16     52.13 o 
   9   5  11     1157.10     1116.20     57.12 o 
  10   5  11      173.69      199.14     51.92 o 
 -10   6  11       75.80      -64.13    180.45 o 
  -9   6  11      595.18      737.50     61.61 o 
  -8   6  11     2302.79     2393.66     66.54 o 
  -7   6  11      541.76      607.99     42.40 o 
  -6   6  11      140.19      127.19     33.75 o 
  -5   6  11       24.68       48.59     28.82 o 
  -4   6  11     1637.00     1503.48     39.32 o 
  -3   6  11     1231.32     1329.70     34.98 o 
  -2   6  11     2089.53     2087.07     43.15 o 
  -1   6  11      477.66      571.75     26.78 o 
   0   6  11       34.39       52.14     21.69 o 
   1   6  11      469.71      502.64     27.72 o 
   2   6  11     2077.69     2024.08     43.43 o 
   3   6  11     1473.25     1535.90     40.50 o 
   4   6  11     1643.55     1546.33     41.67 o 
   5   6  11       13.93      -14.76     27.98 o 
   6   6  11      139.23      163.54     34.43 o 
   7   6  11      594.13      649.17     42.00 o 
   8   6  11     2107.26     2121.00     61.94 o 
   9   6  11      501.60      610.10     56.36 o 
  10   6  11       96.14     -131.20    131.20 o 
  -9   7  11      894.47      783.89     56.85 o 
  -8   7  11      758.38      822.68     52.57 o 
  -7   7  11     1177.66     1281.56     51.81 o 
  -6   7  11      136.29      144.88     38.21 o 
  -5   7  11      210.98      224.19     35.64 o 
  -4   7  11      620.34      696.42     39.33 o 
  -3   7  11     3545.33     3566.96     59.79 o 
  -2   7  11     1301.89     1327.16     40.05 o 
  -1   7  11      774.92      768.81     33.34 o 
   0   7  11       13.78       21.91     25.96 o 
   1   7  11      779.18      803.64     35.65 o 
   2   7  11      938.65     1009.71     39.52 o 
   3   7  11     3270.65     3246.21     66.14 o 
   4   7  11      621.05      684.18     35.22 o 
   5   7  11      198.34      161.76     32.58 o 
   6   7  11      147.61      155.97     34.39 o 
   7   7  11     1255.18     1274.32     53.00 o 
   8   7  11      749.11      770.68     51.91 o 
   9   7  11      969.26      993.63     63.38 o 
  -8   8  11     1117.21     1161.51     61.39 o 
  -7   8  11      471.17      467.38     51.24 o 
  -6   8  11      372.72      346.73     44.73 o 
  -5   8  11      224.29      187.88     42.00 o 
  -4   8  11      759.53      788.17     44.62 o 
  -3   8  11     1160.70     1296.36     52.29 o 
  -2   8  11     1841.32     1764.49     44.69 o 
  -1   8  11      352.39      401.88     31.84 o 
   0   8  11        0.84       33.59     27.27 o 
   1   8  11      344.93      366.53     30.34 o 
   2   8  11     1917.99     1856.22     59.62 o 
   3   8  11     1332.88     1416.84     49.14 o 
   4   8  11      772.91      880.01     44.84 o 
   5   8  11      137.41       36.60     36.76 o 
   6   8  11      428.57      459.19     49.03 o 
   7   8  11      467.93      495.83     46.58 o 
   8   8  11     1167.44     1241.61     59.78 o 
  -7   9  11      966.98     1029.79     61.10 o 
  -6   9  11      127.25      110.17     46.13 o 
  -5   9  11      174.13       94.90     43.40 o 
  -4   9  11      379.00      404.79     43.16 o 
  -3   9  11     1860.66     1960.32     57.79 o 
  -2   9  11     1003.73     1056.72     43.08 o 
  -1   9  11      804.71      776.80     40.95 o 
   0   9  11       89.23       59.62     31.50 o 
   1   9  11      753.33      713.83     37.48 o 
   2   9  11     1089.31     1184.64     56.66 o 
   3   9  11     1911.17     1868.43     52.65 o 
   4   9  11      446.62      466.78     40.57 o 
   5   9  11      199.54      116.11     42.64 o 
   6   9  11       92.37       69.98     46.25 o 
   7   9  11      857.76      954.27     60.68 o 
  -6  10  11      135.95      149.14     52.18 o 
  -5  10  11       59.30       50.94     46.98 o 
  -4  10  11      540.79      500.83     49.46 o 
  -3  10  11      737.22      763.21     52.03 o 
  -2  10  11     1406.21     1458.39     57.88 o 
  -1  10  11      114.30      158.46     38.70 o 
   0  10  11       15.82       10.72     32.97 o 
   1  10  11      191.83      239.75     40.94 o 
   2  10  11     1458.10     1475.22     58.77 o 
   3  10  11      551.77      627.42     43.22 o 
   4  10  11      541.37      601.47     47.93 o 
   5  10  11       93.29       63.03     42.93 o 
   6  10  11      117.26      138.00     48.93 o 
  -5  11  11       49.50       58.35     52.12 o 
  -4  11  11      320.46      282.15     52.74 o 
  -3  11  11     1526.37     1518.26     62.88 o 
  -2  11  11      526.78      593.53     49.83 o 
  -1  11  11      482.16      457.97     45.47 o 
   0  11  11       29.56       41.94     45.21 o 
   1  11  11      499.28      569.39     45.91 o 
   2  11  11      589.13      616.21     45.16 o 
   3  11  11     1658.60     1650.21     61.57 o 
   4  11  11      348.34      380.84     44.76 o 
   5  11  11       32.51        3.42     49.08 o 
  -3  12  11      505.62      490.19     50.74 o 
  -2  12  11      848.91      851.71     57.39 o 
  -1  12  11      271.96      184.13     40.97 o 
   0  12  11        4.94       31.86     42.31 o 
   1  12  11      262.01      272.08     51.37 o 
   2  12  11      717.56      787.21     62.12 o 
   3  12  11      391.27      453.52     46.09 o 
   0   0  12     1968.97     1741.20     52.49 o 
   1   0  12     2984.68     3126.19     45.67 o 
   2   0  12      360.78      303.58     25.41 o 
   3   0  12       32.56        1.52     23.32 o 
   4   0  12      598.10      575.84     31.61 o 
   5   0  12     2203.23     2393.88     62.50 o 
   6   0  12     1157.27     1059.21     50.94 o 
   7   0  12      492.02      536.60     42.18 o 
   8   0  12        6.65      -31.01     41.57 o 
   9   0  12      234.88      151.40     49.87 o 
  10   0  12      766.35      721.53     59.63 o 
 -10   1  12     1181.87     1182.50     87.39 o 
  -9   1  12      208.80      131.50     51.18 o 
  -8   1  12        8.62      -42.74     42.74 o 
  -7   1  12      283.38      221.01     40.30 o 
  -6   1  12     2556.93     2677.75     56.00 o 
  -5   1  12     1442.00     1436.60     41.50 o 
  -4   1  12     1565.30     1578.72     39.36 o 
  -3   1  12       18.52        2.10     24.07 o 
  -2   1  12      465.75      474.44     28.02 o 
  -1   1  12     1156.76     1107.06     32.09 o 
   0   1  12     3773.43     3847.68     52.60 o 
   1   1  12     1106.47     1047.46     31.54 o 
   2   1  12      536.10      568.75     27.59 o 
   3   1  12       45.26        3.60     24.68 o 
   4   1  12     1461.23     1541.02     40.77 o 
   5   1  12     1624.23     1563.14     43.69 o 
   6   1  12     2226.94     2329.65     68.16 o 
   7   1  12      328.64      189.96     41.08 o 
   8   1  12       15.90      -42.36     42.36 o 
   9   1  12      177.24      131.32     46.42 o 
  10   1  12     1091.33     1045.31     62.80 o 
 -10   2  12      540.72      486.12     55.76 o 
  -9   2  12      265.01      197.07     53.06 o 
  -8   2  12       15.47      -44.46     44.46 o 
  -7   2  12      825.91      848.02     48.96 o 
  -6   2  12     1400.33     1459.75     45.31 o 
  -5   2  12     2187.63     2343.01     60.46 o 
  -4   2  12      848.85      828.34     33.53 o 
  -3   2  12       65.97       81.41     24.84 o 
  -2   2  12      295.60      280.25     25.57 o 
  -1   2  12     2294.45     2366.50     42.42 o 
   0   2  12     2756.46     2646.41     43.62 o 
   1   2  12     2326.45     2489.22     43.61 o 
   2   2  12      430.34      414.09     27.96 o 
   3   2  12       72.86       37.54     25.34 o 
   4   2  12      991.64      915.04     36.04 o 
   5   2  12     2362.67     2418.92     50.97 o 
   6   2  12     1346.90     1227.61     46.70 o 
   7   2  12      862.40      896.10     59.44 o 
   8   2  12       12.87        2.71     42.20 o 
   9   2  12      370.58      412.81     53.80 o 
  10   2  12      469.98      485.98     56.47 o 
 -10   3  12      992.51     1047.13    138.82 o 
  -9   3  12      264.73      227.68     49.21 o 
  -8   3  12       17.64      -44.66     44.66 o 
  -7   3  12      439.42      394.07     44.29 o 
  -6   3  12     2103.50     2171.78     73.17 o 
  -5   3  12      815.31      797.13     38.36 o 
  -4   3  12     1698.97     1803.12     54.73 o 
  -3   3  12       66.11      110.59     25.19 o 
  -2   3  12      426.21      446.85     26.91 o 
  -1   3  12      719.18      669.85     27.96 o 
   0   3  12     2812.68     2918.31     45.71 o 
   1   3  12      815.06      776.02     31.36 o 
   2   3  12      476.02      475.88     29.70 o 
   3   3  12       74.17       81.64     27.16 o 
   4   3  12     1874.94     1966.63     46.66 o 
   5   3  12     1070.56     1059.06     42.59 o 
   6   3  12     2105.30     2243.64     70.34 o 
   7   3  12      355.27      239.26     42.80 o 
   8   3  12        5.18      -41.10     41.10 o 
   9   3  12      213.29      195.85     50.41 o 
  10   3  12      912.50     1050.91     88.39 o 
  -9   4  12      439.85      462.90     52.16 o 
  -8   4  12       49.14      -18.85     46.19 o 
  -7   4  12      651.14      621.09     43.84 o 
  -6   4  12     1114.97     1104.97     47.14 o 
  -5   4  12     2146.44     2341.21     53.88 o 
  -4   4  12      932.91      979.88     38.20 o 
  -3   4  12       80.44       98.37     28.11 o 
  -2   4  12      387.66      342.09     26.97 o 
  -1   4  12     1897.48     2023.09     50.99 o 
   0   4  12     1469.59     1452.80     38.18 o 
   1   4  12     1775.65     1879.60     43.71 o 
   2   4  12      444.16      361.65     29.46 o 
   3   4  12       53.64       45.00     26.75 o 
   4   4  12      829.23      755.29     36.51 o 
   5   4  12     2014.47     2177.70     60.78 o 
   6   4  12      972.23      888.15     47.36 o 
   7   4  12      753.27      779.20     48.20 o 
   8   4  12       34.78       23.68     44.14 o 
   9   4  12      335.65      307.39     49.84 o 
  -9   5  12       49.54        0.70     45.68 o 
  -8   5  12       16.99      -28.12     42.26 o 
  -7   5  12      286.19      189.11     40.07 o 
  -6   5  12     1897.96     2053.41     63.32 o 
  -5   5  12      796.53      740.59     39.50 o 
  -4   5  12      880.02      947.48     37.50 o 
  -3   5  12      114.35      102.07     27.17 o 
  -2   5  12      571.36      580.96     31.27 o 
  -1   5  12     1305.25     1252.78     35.55 o 
   0   5  12     3292.17     3360.71     54.42 o 
   1   5  12     1413.20     1324.17     40.06 o 
   2   5  12      599.45      618.49     31.71 o 
   3   5  12      141.52      132.93     27.92 o 
   4   5  12      952.21      999.52     41.29 o 
   5   5  12      854.09      830.46     42.86 o 
   6   5  12     1815.38     1940.86     58.84 o 
   7   5  12      308.74      187.74     41.64 o 
   8   5  12       16.41      -43.56     43.56 o 
   9   5  12       81.12       37.64     49.04 o 
  -8   6  12        0.63      -17.72     46.04 o 
  -7   6  12      378.58      356.08     45.46 o 
  -6   6  12      982.28      882.37     47.75 o 
  -5   6  12     1567.36     1687.86     54.14 o 
  -4   6  12      451.24      469.32     39.08 o 
  -3   6  12       54.65       62.79     29.83 o 
  -2   6  12      144.60      144.10     28.19 o 
  -1   6  12     1668.52     1703.44     43.84 o 
   0   6  12     1465.03     1341.37     42.01 o 
   1   6  12     1727.08     1771.09     44.58 o 
   2   6  12      172.97      142.38     29.37 o 
   3   6  12       73.51       16.05     31.12 o 
   4   6  12      361.99      299.44     35.60 o 
   5   6  12     1789.25     1851.13     55.75 o 
   6   6  12      935.08      842.74     47.86 o 
   7   6  12      352.57      357.87     47.58 o 
   8   6  12        3.40      -47.22     47.22 o 
  -8   7  12       12.48      -44.51     44.51 o 
  -7   7  12      112.89       76.72     43.72 o 
  -6   7  12     1274.22     1318.91     60.41 o 
  -5   7  12      675.09      706.00     50.88 o 
  -4   7  12     1101.03     1181.92     52.09 o 
  -3   7  12       19.53      -11.45     34.78 o 
  -2   7  12      412.49      440.82     36.92 o 
  -1   7  12      793.27      809.40     39.73 o 
   0   7  12     2422.23     2409.14     60.51 o 
   1   7  12      551.30      465.06     37.89 o 
   2   7  12      308.20      306.66     36.06 o 
   3   7  12       39.30       40.22     36.26 o 
   4   7  12      763.54      770.16     46.57 o 
   5   7  12      753.54      820.37     46.08 o 
   6   7  12     1292.67     1440.17     56.90 o 
   7   7  12      171.10      139.98     46.93 o 
   8   7  12        8.26        9.91     47.71 o 
  -7   8  12      462.89      454.34     57.97 o 
  -6   8  12      585.72      591.43     55.04 o 
  -5   8  12     1322.71     1408.73     57.71 o 
  -4   8  12      671.24      786.41     52.82 o 
  -3   8  12      135.94      163.03     37.58 o 
  -2   8  12      144.71       99.28     34.17 o 
  -1   8  12      924.52      879.61     43.50 o 
   0   8  12     1232.45     1219.58     46.87 o 
   1   8  12     1117.16     1170.07     48.50 o 
   2   8  12      148.78      119.08     35.58 o 
   3   8  12      166.31      192.80     38.87 o 
   4   8  12      616.45      590.62     45.98 o 
   5   8  12     1264.36     1299.80     55.90 o 
   6   8  12      617.10      555.45     53.79 o 
   7   8  12      467.57      412.12     61.00 o 
  -6   9  12      782.16      802.73     55.53 o 
  -5   9  12      611.92      700.16     61.28 o 
  -4   9  12      663.60      671.79     81.57 o 
  -3   9  12        1.16      -15.55     39.60 o 
  -2   9  12      269.80      234.29     39.95 o 
  -1   9  12      450.32      410.20     40.13 o 
   0   9  12     1800.90     1959.46     59.12 o 
   1   9  12      422.61      449.08     49.83 o 
   2   9  12      240.36      219.68     38.83 o 
   3   9  12       10.32        0.54     41.65 o 
   4   9  12      815.89      964.05     50.98 o 
   5   9  12      501.37      568.12     56.31 o 
   6   9  12      807.62      803.18     61.66 o 
  -5  10  12      853.37      817.93     77.62 o 
  -4  10  12      289.74      262.99     50.56 o 
  -3  10  12      114.13       53.30     44.71 o 
  -2  10  12       62.64      155.17     45.55 o 
  -1  10  12      837.97      850.88     48.50 o 
   0  10  12      631.93      591.02     47.57 o 
   1  10  12      671.46      740.80     55.64 o 
   2  10  12       62.06       46.11     40.39 o 
   3  10  12      103.25       76.31     40.50 o 
   4  10  12      229.39      241.74     48.98 o 
   5  10  12      799.12      913.25     69.78 o 
  -3  11  12        4.27     -133.54    237.49 o 
  -2  11  12      251.95      239.82     57.19 o 
  -1  11  12      405.15      381.83     45.38 o 
   0  11  12     1224.54     1247.25     69.51 o 
   1  11  12      418.86      502.10     49.47 o 
   2  11  12      276.11      350.71     58.69 o 
   3  11  12       10.64       55.85     98.73 o 
   1   0  13     1364.47     1374.36     37.81 o 
   2   0  13       82.31       90.57     27.59 o 
   3   0  13     4150.89     4365.96     79.26 o 
   4   0  13      122.69       68.79     31.43 o 
   5   0  13      233.85      207.73     38.58 o 
   6   0  13       86.99      105.83     42.22 o 
   7   0  13     1386.49     1514.45     62.85 o 
   8   0  13      335.16      296.29     52.37 o 
   9   0  13     1241.68     1379.07     70.17 o 
  -9   1  13       61.75       21.17     52.28 o 
  -8   1  13     1909.95     1982.32     74.71 o 
  -7   1  13      188.52       65.54     44.25 o 
  -6   1  13      336.05      336.78     40.14 o 
  -5   1  13       66.88       38.51     37.12 o 
  -4   1  13     1460.45     1492.76     46.96 o 
  -3   1  13      451.45      320.06     30.21 o 
  -2   1  13     2067.13     2199.41     45.66 o 
  -1   1  13       60.06       54.74     25.10 o 
   0   1  13        1.43      -10.33     24.71 o 
   1   1  13       70.70       85.86     25.68 o 
   2   1  13     2378.03     2393.22     48.75 o 
   3   1  13      338.37      296.61     32.13 o 
   4   1  13     1415.10     1421.94     47.20 o 
   5   1  13       94.18       -3.94     36.38 o 
   6   1  13      266.41      204.37     46.74 o 
   7   1  13      160.52      163.91     46.84 o 
   8   1  13     1783.76     1854.28     66.63 o 
   9   1  13       59.97       -9.10     49.30 o 
  -9   2  13     1239.25     1196.74    129.30 o 
  -8   2  13      182.31       98.31     48.45 o 
  -7   2  13     1245.19     1376.36     66.80 o 
  -6   2  13       19.40        0.19     40.18 o 
  -5   2  13      153.94      125.17     37.94 o 
  -4   2  13      135.36      117.61     30.96 o 
  -3   2  13     3119.31     3185.15     54.70 o 
  -2   2  13      301.22      232.24     28.29 o 
  -1   2  13     1097.82     1142.96     36.82 o 
   0   2  13        1.35       -3.95     24.52 o 
   1   2  13     1099.28     1115.14     36.40 o 
   2   2  13      354.82      307.50     29.72 o 
   3   2  13     3181.67     3264.52     62.12 o 
   4   2  13       98.27       70.42     35.46 o 
   5   2  13      188.51       89.06     40.07 o 
   6   2  13       28.00       20.56     43.09 o 
   7   2  13     1353.96     1501.17     60.16 o 
   8   2  13      200.42      163.83     47.62 o 
   9   2  13     1194.20     1167.11     89.41 o 
  -8   3  13     1369.77     1469.38     64.86 o 
  -7   3  13       44.59      -10.41     44.61 o 
  -6   3  13      255.80      309.86     44.12 o 
  -5   3  13       42.87       45.56     35.44 o 
  -4   3  13     1310.14     1400.99     46.69 o 
  -3   3  13      324.35      280.66     32.87 o 
  -2   3  13     2665.72     2683.76     52.14 o 
  -1   3  13       74.50       39.73     26.19 o 
   0   3  13        0.30      -27.49     27.49 o 
   1   3  13      119.80      132.45     29.49 o 
   2   3  13     2763.39     2866.78     55.55 o 
   3   3  13      277.61      189.68     34.01 o 
   4   3  13     1426.35     1455.34     52.10 o 
   5   3  13       58.99       27.87     39.63 o 
   6   3  13      318.75      255.92     46.05 o 
   7   3  13       59.29       60.11     43.68 o 
   8   3  13     1351.33     1429.63     62.62 o 
  -8   4  13       94.63       55.74     49.03 o 
  -7   4  13     1458.68     1566.82     60.87 o 
  -6   4  13       65.10       -8.36     38.40 o 
  -5   4  13      217.92      110.44     37.47 o 
  -4   4  13      146.91      139.42     34.89 o 
  -3   4  13     3202.22     3400.52     83.92 o 
  -2   4  13      292.18      226.46     34.15 o 
  -1   4  13     1148.86     1187.95     42.46 o 
   0   4  13        6.42      -28.50     28.50 o 
   1   4  13     1003.01      976.94     40.67 o 
   2   4  13      187.03      124.60     32.16 o 
   3   4  13     2735.96     2828.53     67.20 o 
   4   4  13      127.66       76.55     37.88 o 
   5   4  13      194.61      178.68     41.66 o 
   6   4  13       45.39       14.31     43.33 o 
   7   4  13     1341.37     1425.36     59.13 o 
   8   4  13       64.05      -45.28     45.28 o 
  -8   5  13     1169.51     1359.51    116.52 o 
  -7   5  13       81.65      -11.83     51.51 o 
  -6   5  13      144.96      184.86     45.04 o 
  -5   5  13       11.71      -37.09     37.09 o 
  -4   5  13      781.75      773.57     46.07 o 
  -3   5  13      172.19       87.12     35.07 o 
  -2   5  13     2002.42     2111.42     53.72 o 
  -1   5  13      227.51      226.02     33.66 o 
   0   5  13        5.40       -3.47     30.86 o 
   1   5  13      213.86      221.92     33.34 o 
   2   5  13     2084.74     2115.94     54.15 o 
   3   5  13      240.11      210.71     36.10 o 
   4   5  13      782.52      751.28     46.97 o 
   5   5  13        3.30      -39.18     39.18 o 
   6   5  13      133.26      119.37     46.06 o 
   7   5  13       72.88       13.74     47.54 o 
   8   5  13     1278.63     1405.94     90.53 o 
  -7   6  13      939.29     1010.20     58.58 o 
  -6   6  13       18.95      -43.61     43.61 o 
  -5   6  13       57.43       16.84     43.22 o 
  -4   6  13       88.09       74.53     42.30 o 
  -3   6  13     2707.58     2692.42     71.02 o 
  -2   6  13      147.10      151.45     40.33 o 
  -1   6  13      785.52      900.29     48.96 o 
   0   6  13       19.35       69.46     37.65 o 
   1   6  13      746.28      855.78     51.58 o 
   2   6  13      154.45      149.08     40.24 o 
   3   6  13     2762.01     2778.00     70.85 o 
   4   6  13       64.95       34.96     40.09 o 
   5   6  13       68.29      -43.10     43.10 o 
   6   6  13       37.88       13.36     42.69 o 
   7   6  13      973.37     1051.83     60.25 o 
  -6   7  13      201.14      257.67     53.35 o 
  -5   7  13        1.03       13.62     48.31 o 
  -4   7  13     1057.09     1128.26     56.78 o 
  -3   7  13      143.78      112.30     40.04 o 
  -2   7  13     1626.67     1674.93     56.21 o 
  -1   7  13       55.50       39.17     37.58 o 
   0   7  13       44.01       57.30     37.55 o 
   1   7  13       37.70      -36.77     45.05 o 
   2   7  13     1619.72     1623.63     60.36 o 
   3   7  13      177.42      157.94     44.79 o 
   4   7  13     1077.02     1067.29     59.60 o 
   5   7  13        1.05        9.60     46.69 o 
   6   7  13      120.82      170.07     54.10 o 
  -5   8  13       80.72       11.34     45.96 o 
  -4   8  13       94.90      103.45     44.78 o 
  -3   8  13     1321.38     1359.87     62.64 o 
  -2   8  13      224.27      196.80     41.59 o 
  -1   8  13      652.92      676.60     46.77 o 
   0   8  13        1.64      -17.51     36.35 o 
   1   8  13      613.20      652.11     50.29 o 
   2   8  13      235.78      212.59     42.04 o 
   3   8  13     1430.09     1499.25     56.80 o 
   4   8  13       92.60       61.88     43.73 o 
   5   8  13       82.13       71.62     47.27 o 
  -4   9  13      824.43      856.99     79.63 o 
  -3   9  13      105.19       73.90     46.71 o 
  -2   9  13     1061.40     1139.61     55.23 o 
  -1   9  13       19.03       26.29     38.57 o 
   0   9  13       50.34       10.65     39.17 o 
   1   9  13       24.39      -38.54     38.54 o 
   2   9  13     1092.46     1087.19     54.19 o 
   3   9  13      129.73       86.48     43.85 o 
   4   9  13      773.21      818.90     51.61 o 
  -1  10  13      417.93      376.69     49.28 o 
   0  10  13       15.56      -37.94     46.75 o 
   1  10  13      407.28      463.06     49.34 o 
   2  10  13       74.76     -110.36    157.33 o 
   0   0  14       32.80       61.36     41.85 o 
   1   0  14     1620.21     1626.93     59.79 o 
   2   0  14        0.73      -30.02     32.93 o 
   3   0  14      223.65      232.53     38.59 o 
   4   0  14        0.23      -37.26     37.26 o 
   5   0  14     1939.80     2019.01     61.18 o 
   6   0  14       15.77      -43.88     43.88 o 
   7   0  14      533.49      489.97     53.10 o 
  -7   1  14        4.67      -53.54     53.54 o 
  -6   1  14     1940.66     2161.15     73.21 o 
  -5   1  14       37.76      -28.24     39.51 o 
  -4   1  14     1007.74     1093.86     48.23 o 
  -3   1  14       12.69      -34.58     34.58 o 
  -2   1  14      565.88      557.18     38.58 o 
  -1   1  14       18.02        9.21     30.80 o 
   0   1  14     2783.73     2729.23     58.24 o 
   1   1  14       27.32       18.76     31.94 o 
   2   1  14      472.25      430.43     38.49 o 
   3   1  14       11.92       -7.77     35.09 o 
   4   1  14     1093.64     1114.15     50.74 o 
   5   1  14       53.02       75.98     45.77 o 
   6   1  14     1819.56     1935.38     74.71 o 
   7   1  14        2.92      -42.54     47.07 o 
  -7   2  14      556.36      581.89     55.44 o 
  -6   2  14       34.44       46.92     45.09 o 
  -5   2  14     1623.93     1703.38     77.61 o 
  -4   2  14       24.33        5.01     37.93 o 
  -3   2  14      120.09      136.45     36.36 o 
  -2   2  14       71.88      102.92     32.62 o 
  -1   2  14     1630.75     1682.20     46.93 o 
   0   2  14        9.67       41.31     31.82 o 
   1   2  14     1615.45     1624.37     49.15 o 
   2   2  14       62.08       66.92     35.92 o 
   3   2  14       79.37       99.97     37.27 o 
   4   2  14       18.39       16.15     39.86 o 
   5   2  14     1568.65     1634.19     62.06 o 
   6   2  14       38.13       25.51     43.38 o 
   7   2  14      503.74      396.39     51.99 o 
  -7   3  14        3.81       12.23     46.77 o 
  -6   3  14     1321.58     1430.79     60.15 o 
  -5   3  14        8.91      -34.59     50.11 o 
  -4   3  14     1110.93     1261.34     49.70 o 
  -3   3  14       15.39       -3.57     35.31 o 
  -2   3  14      521.04      539.17     42.22 o 
  -1   3  14       13.55        0.33     33.50 o 
   0   3  14     3312.63     3259.70     71.40 o 
   1   3  14       23.93        6.51     33.61 o 
   2   3  14      517.40      523.37     40.62 o 
   3   3  14       22.45       61.64     37.48 o 
   4   3  14     1032.52     1050.93     53.35 o 
   5   3  14        9.92      -42.24     42.24 o 
   6   3  14     1483.04     1540.53     60.81 o 
   7   3  14        5.67      -45.38     45.38 o 
  -6   4  14       13.29       10.89     43.71 o 
  -5   4  14     1760.45     1862.33     61.21 o 
  -4   4  14        7.66       23.03     38.45 o 
  -3   4  14       13.47        5.19     37.62 o 
  -2   4  14       16.19       38.96     37.00 o 
  -1   4  14     1433.60     1466.89     52.18 o 
   0   4  14       40.10       31.23     35.93 o 
   1   4  14     1354.82     1380.10     48.98 o 
   2   4  14       20.96      -10.30     35.04 o 
   3   4  14       53.07       36.33     36.88 o 
   4   4  14        8.87      -40.22     40.22 o 
   5   4  14     1613.02     1644.01     61.81 o 
   6   4  14        6.09      101.07     44.03 o 
  -6   5  14     1274.08     1235.26     58.08 o 
  -5   5  14        2.32      -42.57     42.57 o 
  -4   5  14      865.74      945.29     53.75 o 
  -3   5  14        8.50        9.87     42.30 o 
  -2   5  14      188.94      167.24     42.33 o 
  -1   5  14       15.87        2.57     35.45 o 
   0   5  14     2175.72     2260.92     63.73 o 
   1   5  14        7.23       53.37     37.73 o 
   2   5  14      245.70      225.56     41.60 o 
   3   5  14        7.17        7.74     39.70 o 
   4   5  14      945.66      950.05     54.60 o 
   5   5  14        2.94        3.52     45.08 o 
   6   5  14     1380.84     1297.27     60.70 o 
  -5   6  14     1432.53     1427.60     62.84 o 
  -4   6  14       20.53       17.41     48.57 o 
  -3   6  14       82.81       58.46     47.82 o 
  -2   6  14       13.41      -27.37     46.24 o 
  -1   6  14     1122.32     1121.14     56.08 o 
   0   6  14       27.33      134.31     43.80 o 
   1   6  14     1211.44     1196.41     62.43 o 
   2   6  14       23.68       49.38     43.81 o 
   3   6  14       57.09       30.05     46.06 o 
   4   6  14       29.93       18.46     50.73 o 
   5   6  14     1423.22     1525.69     95.53 o 
  -4   7  14      668.34      709.57     56.05 o 
  -3   7  14        0.39        9.57     50.54 o 
  -2   7  14      287.95      289.15     53.25 o 
  -1   7  14        2.73      -43.81     43.81 o 
   0   7  14     1541.46     1661.65     66.14 o 
   1   7  14        1.69      -41.90     41.90 o 
   2   7  14      266.00      292.91     48.49 o 
   3   7  14        2.17      -18.08     46.18 o 
   4   7  14      709.14      824.19     58.81 o 
  -2   8  14        6.55      -47.69     47.69 o 
  -1   8  14     1042.15     1037.74     57.94 o 
   0   8  14        4.01      -18.13     45.32 o 
   1   8  14     1045.83     1157.40     59.76 o 
   2   8  14        1.95        4.42     46.40 o 
   1   0  15      615.53      599.47     40.78 o 
   2   0  15      221.92      273.94     40.66 o 
   3   0  15     1142.04     1154.20     51.58 o 
   4   0  15       13.72       16.93     42.56 o 
   5   0  15       19.22      -37.16     44.99 o 
  -5   1  15       29.32       19.24     45.69 o 
  -4   1  15     1012.32      999.73     53.24 o 
  -3   1  15      364.20      399.89     43.26 o 
  -2   1  15     1319.00     1341.53     51.63 o 
  -1   1  15       90.08      105.41     35.96 o 
   0   1  15        1.12      -10.23     35.12 o 
   1   1  15       54.93       17.24     34.76 o 
   2   1  15     1313.15     1274.67     53.48 o 
   3   1  15      364.64      429.23     45.98 o 
   4   1  15      842.61      828.90     51.38 o 
   5   1  15       32.74      -44.67     45.52 o 
  -5   2  15       53.77       -4.93     43.72 o 
  -4   2  15      179.46      227.15     43.85 o 
  -3   2  15     1335.42     1304.31     53.81 o 
  -2   2  15      170.62      257.59     41.56 o 
  -1   2  15      464.80      406.54     44.61 o 
   0   2  15       17.42      -15.81     38.30 o 
   1   2  15      392.01      405.49     43.41 o 
   2   2  15       98.74       93.26     40.48 o 
   3   2  15     1462.43     1454.70     56.88 o 
   4   2  15      115.03      124.65     46.19 o 
   5   2  15       49.38      -43.67     46.00 o 
  -5   3  15       16.82      -42.21     55.19 o 
  -4   3  15      517.16      568.91     51.52 o 
  -3   3  15      252.64      361.43     45.29 o 
  -2   3  15     1241.93     1273.59     52.39 o 
  -1   3  15      178.83      143.60     41.81 o 
   0   3  15        0.13       37.44     36.77 o 
   1   3  15      225.66      236.94     41.42 o 
   2   3  15     1133.58     1045.26     50.94 o 
   3   3  15      260.22      266.07     42.49 o 
   4   3  15      550.48      630.00     53.71 o 
   5   3  15       20.18       40.97     57.70 o 
  -4   4  15       97.18       42.42     43.12 o 
  -3   4  15     1086.33     1119.21     53.55 o 
  -2   4  15      142.46       90.94     41.34 o 
  -1   4  15      255.35      241.32     42.45 o 
   0   4  15        9.87      -26.50     35.97 o 
   1   4  15      342.78      301.93     42.00 o 
   2   4  15       91.24      129.05     41.45 o 
   3   4  15     1206.03     1275.30     56.54 o 
   4   4  15      102.93      116.15     46.56 o 
  -3   5  15      232.86      221.45     51.51 o 
  -2   5  15     1051.54     1075.47     69.83 o 
  -1   5  15       43.26       12.83     48.11 o 
   0   5  15        6.97      -30.14     48.32 o 
   1   5  15       76.12       82.58     45.83 o 
   2   5  15     1083.77     1106.16     76.66 o 
   3   5  15      236.72      231.03     47.62 o 
  -2   6  15      122.35      225.84    122.11 o 
  -1   6  15      348.79      309.72     54.34 o 
   0   6  15       16.69        9.08     48.88 o 
   1   6  15      323.43      302.40     51.36 o 
   2   6  15      132.72      270.32    119.72 o 
   0   0  16     1123.86     1205.72     79.10 o 
   1   0  16      621.53      474.02     45.63 o 
   2   0  16       36.95       11.16     54.71 o 
  -2   1  16      108.49       36.16     61.23 o 
  -1   1  16      382.96      411.17     66.12 o 
   0   1  16      497.74      471.14     48.62 o 
   1   1  16      401.42      453.61     47.58 o 
   2   1  16      103.29      -27.92     76.42 o 
  -1   2  16      495.18      480.35     68.22 o 
   0   2  16      363.12      370.61     48.15 o 
   1   2  16      550.61      430.86     62.38 o 
                                                 
